# Supplementary material for: 4-(3-Methoxy­phen­yl)-1-(2-oxoindolin-3-yl­idene)thio­semicarbazide
Source: Acta Crystallogr Sect E Struct Rep Online. 2010 May 22;66(Pt 6):o1404. doi: 10.1107/S1600536810018052 (PMC2979529; doi:10.1107/S1600536810018052)
Supplement: Supplementary file 1 [file e-66-o1404-sup1.cif]

##############################################################################
###                                                                        ###
###        Electronic paper (Acta Crystallographica Section E)             ###
###                                                                        ###
##############################################################################
#                                                                            #
# This CIF contains the data in a paper accepted for publication in Acta     #
# Crystallographica Section E. It conforms to the requirements of Notes      #
# for Authors for Section E, and has been peer reviewed under the auspices   #
# of the IUCr Commission on Journals.                                        #
#                                                                            #
# Full details of the Crystallographic Information File format               #
# are given in the paper "The Crystallographic Information File (CIF):       #
# a New Standard Archive File for Crystallography" by S. R. Hall, F. H.      #
# Allen and I. D. Brown [Acta Cryst. (1991), A47, 655-685].                  #
#                                                                            #
# The current version of the core CIF dictionary is obtainable from          #
# ftp://ftp.iucr.org/pub/cif_core.dic. The current version number is 2.4.    #
#                                                                            #
# Software is freely available for graphical display of the structure(s) in  #
# this CIF.  For information consult the CIF home page http://www.iucr.org/  #
# cif/home.html                                                              #
#                                                                            #
# This file may be used for bona fide research purposes within the           #
# scientific community so long as proper attribution is given to the journal # 
# article from which it was obtained.                                        #
#                                                                            #
##############################################################################
                                             
data_global
_audit_creation_method     ?
_journal_date_recd_electronic     2010-05-06
_journal_date_accepted     2010-05-15
_journal_name_full     'Acta Crystallographica, Section E'
_journal_year     2010
_journal_volume     66
_journal_issue      6
_journal_page_first     o1404
_journal_page_last     o1404
_journal_paper_category     QO
_journal_coeditor_code     SI2262
_publ_contact_author
;
Muhammad Nawaz Tahir
University of Sargodha
Department of Physics
Sargodha
Pakistan
;
_publ_contact_author_email     'dmntahir_uos@yahoo.com'
_publ_contact_author_fax     '0092 48 32 22 121'
_publ_contact_author_phone     '0092 48 92 30 914'
_publ_section_title
;
4-(3-Methoxyphenyl)-1-(2-oxoindolin-3-ylidene)thiosemicarbazide
;
loop_
    _publ_author_name
    _publ_author_address
    'Humayun Pervez'
;
Department of Chemistry
Bahauddin Zakariya University
Multan 60800
Pakistan
;
    'Mohammad S. Iqbal'
;
Department of Chemistry
Government College University
Lahore
Pakistan
;
    'Naveeda Saira'
;
Department of Chemistry
Bahauddin Zakariya University
Multan 60800
Pakistan
;
    'Muhammad Yaqub'
;
Department of Chemistry
Bahauddin Zakariya University
Multan 60800
Pakistan
;
    'Tahir, M. Nawaz'
;
Department of Physics
University of Sargodha
Sargodha
Pakistan
;
data_I
_audit_creation_method     SHELXL-97
_chemical_name_systematic
;
4-(3-Methoxyphenyl)-1-(2-oxoindolin-3-ylidene)thiosemicarbazide
;
_chemical_name_common     ?
_chemical_formula_moiety     'C16 H14 N4 O2 S'
_chemical_formula_sum     'C16 H14 N4 O2 S'
_chemical_formula_iupac     'C16 H14 N4 O2 S'
_chemical_formula_weight     326.37
_symmetry_cell_setting     Monoclinic
_symmetry_space_group_name_H-M     'P 21/n'
_symmetry_space_group_name_Hall     '-P 2yn'
loop_
    _symmetry_equiv_pos_as_xyz
    'x, y, z'
    '-x+1/2, y+1/2, -z+1/2'
    '-x, -y, -z'
    'x+1/2, -y+1/2, z+1/2'
_cell_length_a     15.1793(5)
_cell_length_b     7.2473(2)
_cell_length_c     15.4764(5)
_cell_angle_alpha     90.00
_cell_angle_beta     111.179(2)
_cell_angle_gamma     90.00
_cell_volume     1587.55(9)
_cell_formula_units_Z     4
_cell_measurement_reflns_used     2898
_cell_measurement_theta_min     3.24
_cell_measurement_theta_max     28.32
_cell_measurement_temperature     296(2)
_exptl_crystal_description     prism
_exptl_crystal_colour     yellow
_exptl_crystal_size_max     0.34
_exptl_crystal_size_mid     0.22
_exptl_crystal_size_min     0.20
_exptl_crystal_density_diffrn     1.366
_exptl_crystal_density_meas     ?
_exptl_crystal_density_method     'not measured'
_exptl_crystal_F_000     680
_exptl_absorpt_coefficient_mu     0.219
_exptl_absorpt_correction_type     multi-scan
_exptl_absorpt_process_details     '(SADABS; Bruker, 2005)'
_exptl_absorpt_correction_T_min     0.946
_exptl_absorpt_correction_T_max     0.960
_exptl_special_details
;
;
_diffrn_ambient_temperature     296(2)
_diffrn_radiation_type     MoK\a
_diffrn_radiation_wavelength     0.71073
_diffrn_radiation_source     'fine-focus sealed tube'
_diffrn_radiation_monochromator     graphite
_diffrn_measurement_device_type     'Bruker Kappa APEXII CCD'
_diffrn_measurement_method     \w
_diffrn_detector_area_resol_mean     7.40
_diffrn_reflns_number     13861
_diffrn_reflns_av_R_equivalents     0.0278
_diffrn_reflns_av_sigmaI/netI     0.0309
_diffrn_reflns_theta_min     3.24
_diffrn_reflns_theta_max     28.32
_diffrn_reflns_theta_full     28.32
_diffrn_measured_fraction_theta_max     0.992
_diffrn_measured_fraction_theta_full     0.992
_diffrn_reflns_limit_h_min     -20
_diffrn_reflns_limit_h_max     20
_diffrn_reflns_limit_k_min     -9
_diffrn_reflns_limit_k_max     9
_diffrn_reflns_limit_l_min     -20
_diffrn_reflns_limit_l_max     19
_diffrn_standards_number     0
_diffrn_standards_interval_count     ?
_diffrn_standards_interval_time     ?
_diffrn_standards_decay_%     ?
_refine_special_details
;
Refinement of <i>F</i>^2^ against ALL reflections. The weighted <i>R</i>-factor
<i>wR</i> and goodness of fit <i>S</i> are based on <i>F</i>^2^, conventional
<i>R</i>-factors <i>R</i> are based on <i>F</i>, with <i>F</i> set to zero for
negative <i>F</i>^2^. The threshold expression of <i>F</i>^2^ >
\s(<i>F</i>^2^) is used only for calculating <i>R</i>-factors(gt) <i>etc</i>.
and is not relevant to the choice of reflections for refinement.
<i>R</i>-factors based on <i>F</i>^2^ are statistically about twice as large
as those based on <i>F</i>, and <i>R</i>- factors based on ALL data will be
even larger.
;
_reflns_number_total     3925
_reflns_number_gt     2898
_reflns_threshold_expression     I>2\s(I)
_refine_ls_structure_factor_coef     Fsqd
_refine_ls_matrix_type     full
_refine_ls_R_factor_all     0.0633
_refine_ls_R_factor_gt     0.0435
_refine_ls_wR_factor_gt     0.1107
_refine_ls_wR_factor_ref     0.1248
_refine_ls_goodness_of_fit_ref     1.040
_refine_ls_restrained_S_all     1.040
_refine_ls_number_reflns     3925
_refine_ls_number_parameters     209
_refine_ls_number_restraints     0
_refine_ls_hydrogen_treatment     constr
_refine_ls_weighting_scheme     calc
_refine_ls_weighting_details
              'w=1/[\s^2^(Fo^2^)+(0.0539P)^2^+0.6227P] where P=(Fo^2^+2Fc^2^)/3'
_atom_sites_solution_hydrogens     geom
_atom_sites_solution_primary     direct
_atom_sites_solution_secondary     difmap
_refine_ls_shift/su_max     0.000
_refine_ls_shift/su_mean     0.000
_refine_diff_density_max     0.363
_refine_diff_density_min     -0.353
loop_
    _atom_type_symbol
    _atom_type_description
    _atom_type_scat_dispersion_real
    _atom_type_scat_dispersion_imag
    _atom_type_scat_source
    'C' 'C' 0.0033 0.0016
                         'International Tables Vol C Tables 4.2.6.8 and 6.1.1.4'
    'H' 'H' 0.0000 0.0000
                         'International Tables Vol C Tables 4.2.6.8 and 6.1.1.4'
    'N' 'N' 0.0061 0.0033
                         'International Tables Vol C Tables 4.2.6.8 and 6.1.1.4'
    'O' 'O' 0.0106 0.0060
                         'International Tables Vol C Tables 4.2.6.8 and 6.1.1.4'
    'S' 'S' 0.1246 0.1234
                         'International Tables Vol C Tables 4.2.6.8 and 6.1.1.4'
_computing_data_collection     'APEX2 (Bruker, 2007)'
_computing_cell_refinement     'SAINT (Bruker, 2007)'
_computing_data_reduction     'SAINT (Bruker, 2007)'
_computing_structure_solution     'SHELXS97 (Sheldrick, 2008)'
_computing_structure_refinement     'SHELXL97 (Sheldrick, 2008)'
_computing_molecular_graphics
                  'ORTEP-3 for Windows (Farrugia, 1997) and PLATON (Spek, 2009)'
_computing_publication_material
;
WinGX (Farrugia, 1999) and PLATON (Spek, 2009)
;
loop_
    _atom_site_type_symbol
    _atom_site_label
    _atom_site_fract_x
    _atom_site_fract_y
    _atom_site_fract_z
    _atom_site_U_iso_or_equiv
    _atom_site_adp_type
    _atom_site_calc_flag
    _atom_site_refinement_flags
    _atom_site_occupancy
    _atom_site_disorder_assembly
    _atom_site_disorder_group
    C C1 0.19826(11) 0.3610(2) 0.45348(11) 0.0329(3) Uani d . 1 . .
    C C2 0.26044(11) 0.3126(2) 0.54720(11) 0.0345(3) Uani d . 1 . .
    C C3 0.35347(12) 0.2547(3) 0.58412(12) 0.0434(4) Uani d . 1 . .
    H H3 0.3882 0.2332 0.5464 0.052 Uiso calc R 1 . .
    C C4 0.39313(14) 0.2298(3) 0.67919(13) 0.0515(5) Uani d . 1 . .
    H H4 0.4555 0.1908 0.7057 0.062 Uiso calc R 1 . .
    C C5 0.34181(15) 0.2617(3) 0.73516(13) 0.0529(5) Uani d . 1 . .
    H H5 0.3705 0.2446 0.7988 0.063 Uiso calc R 1 . .
    C C6 0.24859(14) 0.3187(3) 0.69884(12) 0.0491(5) Uani d . 1 . .
    H H6 0.2140 0.3403 0.7367 0.059 Uiso calc R 1 . .
    C C7 0.20928(11) 0.3419(2) 0.60448(11) 0.0382(4) Uani d . 1 . .
    C C8 0.10524(11) 0.4125(2) 0.46058(11) 0.0359(4) Uani d . 1 . .
    C C9 0.17432(11) 0.4498(2) 0.22293(11) 0.0360(4) Uani d . 1 . .
    C C10 0.30202(12) 0.3962(2) 0.16100(12) 0.0388(4) Uani d . 1 . .
    C C11 0.24941(12) 0.3445(2) 0.07119(12) 0.0407(4) Uani d . 1 . .
    H H11 0.1865 0.3103 0.0552 0.049 Uiso calc R 1 . .
    C C12 0.29128(13) 0.3440(3) 0.00497(13) 0.0446(4) Uani d . 1 . .
    C C13 0.38568(14) 0.3931(3) 0.02993(15) 0.0539(5) Uani d . 1 . .
    H H13 0.4139 0.3948 -0.0143 0.065 Uiso calc R 1 . .
    C C14 0.43705(14) 0.4392(3) 0.11998(16) 0.0554(5) Uani d . 1 . .
    H H14 0.5006 0.4689 0.1366 0.066 Uiso calc R 1 . .
    C C15 0.39605(13) 0.4423(3) 0.18678(14) 0.0477(4) Uani d . 1 . .
    H H15 0.4313 0.4748 0.2476 0.057 Uiso calc R 1 . .
    C C16 0.14733(15) 0.2526(3) -0.11290(15) 0.0613(6) Uani d . 1 . .
    H H16A 0.1142 0.3578 -0.1023 0.092 Uiso calc R 1 . .
    H H16B 0.1387 0.1496 -0.0777 0.092 Uiso calc R 1 . .
    H H16C 0.1230 0.2222 -0.1776 0.092 Uiso calc R 1 . .
    N N1 0.11680(10) 0.3984(2) 0.55058(10) 0.0429(4) Uani d . 1 . .
    H H1 0.0733 0.4210 0.5725 0.051 Uiso calc R 1 . .
    N N2 0.22156(9) 0.36975(19) 0.38155(9) 0.0351(3) Uani d . 1 . .
    N N3 0.15482(9) 0.4293(2) 0.30214(9) 0.0374(3) Uani d . 1 . .
    H H3A 0.0992 0.4548 0.3013 0.045 Uiso calc R 1 . .
    N N4 0.26118(10) 0.3955(2) 0.23067(10) 0.0416(4) Uani d . 1 . .
    H H4A 0.2966 0.3552 0.2842 0.050 Uiso calc R 1 . .
    O O1 0.03312(8) 0.45962(19) 0.39631(8) 0.0452(3) Uani d . 1 . .
    O O2 0.24526(10) 0.2944(2) -0.08484(9) 0.0610(4) Uani d . 1 . .
    S S1 0.09025(3) 0.53985(8) 0.13109(3) 0.04856(16) Uani d . 1 . .
loop_
    _atom_site_aniso_label
    _atom_site_aniso_U_11
    _atom_site_aniso_U_22
    _atom_site_aniso_U_33
    _atom_site_aniso_U_12
    _atom_site_aniso_U_13
    _atom_site_aniso_U_23
    C1 0.0311(7) 0.0360(8) 0.0318(8) 0.0010(6) 0.0115(6) -0.0041(6)
    C2 0.0357(8) 0.0370(9) 0.0304(8) 0.0024(6) 0.0115(6) -0.0028(6)
    C3 0.0409(9) 0.0480(10) 0.0403(9) 0.0111(7) 0.0136(7) -0.0015(8)
    C4 0.0456(10) 0.0572(12) 0.0423(10) 0.0146(9) 0.0045(8) 0.0006(9)
    C5 0.0585(12) 0.0603(12) 0.0312(9) 0.0100(9) 0.0060(8) 0.0039(8)
    C6 0.0547(11) 0.0628(12) 0.0320(9) 0.0061(9) 0.0182(8) -0.0004(8)
    C7 0.0370(8) 0.0444(9) 0.0329(8) 0.0019(7) 0.0123(7) -0.0013(7)
    C8 0.0306(7) 0.0442(9) 0.0335(8) -0.0012(6) 0.0121(6) -0.0050(7)
    C9 0.0361(8) 0.0396(9) 0.0331(8) -0.0034(7) 0.0136(7) -0.0010(7)
    C10 0.0408(9) 0.0398(9) 0.0411(9) 0.0054(7) 0.0211(7) 0.0075(7)
    C11 0.0412(9) 0.0431(10) 0.0421(9) 0.0028(7) 0.0200(7) 0.0032(7)
    C12 0.0518(10) 0.0442(10) 0.0445(10) 0.0062(8) 0.0253(8) 0.0032(8)
    C13 0.0548(11) 0.0636(13) 0.0570(12) 0.0033(10) 0.0367(10) 0.0059(10)
    C14 0.0414(10) 0.0658(13) 0.0656(13) -0.0035(9) 0.0272(10) 0.0046(10)
    C15 0.0415(9) 0.0565(12) 0.0465(10) 0.0005(8) 0.0174(8) 0.0036(9)
    C16 0.0634(13) 0.0705(15) 0.0487(12) -0.0020(11) 0.0187(10) -0.0053(10)
    N1 0.0337(7) 0.0646(10) 0.0332(7) 0.0050(7) 0.0154(6) -0.0018(7)
    N2 0.0345(7) 0.0396(8) 0.0317(7) 0.0018(6) 0.0124(6) -0.0014(6)
    N3 0.0303(6) 0.0520(9) 0.0304(7) 0.0027(6) 0.0114(5) 0.0015(6)
    N4 0.0355(7) 0.0579(10) 0.0330(7) 0.0072(6) 0.0143(6) 0.0079(6)
    O1 0.0303(6) 0.0680(9) 0.0342(6) 0.0061(5) 0.0081(5) -0.0031(6)
    O2 0.0614(9) 0.0838(11) 0.0445(8) 0.0019(8) 0.0272(7) -0.0089(7)
    S1 0.0377(2) 0.0708(4) 0.0363(2) 0.0074(2) 0.01228(18) 0.0104(2)
_geom_special_details
;
All esds (except the esd in the dihedral angle between two l.s. planes) are
estimated using the full covariance matrix. The cell esds are taken into
account individually in the estimation of esds in distances, angles and
torsion angles; correlations between esds in cell parameters are only used
when they are defined by crystal symmetry. An approximate (isotropic)
treatment of cell esds is used for estimating esds involving l.s. planes.
;
loop_
    _geom_bond_atom_site_label_1
    _geom_bond_atom_site_label_2
    _geom_bond_site_symmetry_2
    _geom_bond_distance
    _geom_bond_publ_flag
    C1 N2 . 1.286(2) ?
    C1 C2 . 1.459(2) ?
    C1 C8 . 1.503(2) ?
    C2 C3 . 1.383(2) ?
    C2 C7 . 1.390(2) ?
    C3 C4 . 1.386(3) ?
    C3 H3 . 0.9300 ?
    C4 C5 . 1.378(3) ?
    C4 H4 . 0.9300 ?
    C5 C6 . 1.384(3) ?
    C5 H5 . 0.9300 ?
    C6 C7 . 1.374(2) ?
    C6 H6 . 0.9300 ?
    C7 N1 . 1.410(2) ?
    C8 O1 . 1.2319(19) ?
    C8 N1 . 1.343(2) ?
    C9 N4 . 1.339(2) ?
    C9 N3 . 1.369(2) ?
    C9 S1 . 1.6624(17) ?
    C10 C15 . 1.377(2) ?
    C10 C11 . 1.381(2) ?
    C10 N4 . 1.425(2) ?
    C11 C12 . 1.387(2) ?
    C11 H11 . 0.9300 ?
    C12 O2 . 1.359(2) ?
    C12 C13 . 1.389(3) ?
    C13 C14 . 1.370(3) ?
    C13 H13 . 0.9300 ?
    C14 C15 . 1.386(3) ?
    C14 H14 . 0.9300 ?
    C15 H15 . 0.9300 ?
    C16 O2 . 1.422(3) ?
    C16 H16A . 0.9600 ?
    C16 H16B . 0.9600 ?
    C16 H16C . 0.9600 ?
    N1 H1 . 0.8600 ?
    N2 N3 . 1.3504(18) ?
    N3 H3A . 0.8600 ?
    N4 H4A . 0.8600 ?
loop_
    _geom_angle_atom_site_label_1
    _geom_angle_atom_site_label_2
    _geom_angle_atom_site_label_3
    _geom_angle_site_symmetry_1
    _geom_angle_site_symmetry_3
    _geom_angle
    _geom_angle_publ_flag
    N2 C1 C2 . . 126.25(14) ?
    N2 C1 C8 . . 127.64(14) ?
    C2 C1 C8 . . 105.94(13) ?
    C3 C2 C7 . . 120.33(15) ?
    C3 C2 C1 . . 132.91(15) ?
    C7 C2 C1 . . 106.72(13) ?
    C2 C3 C4 . . 117.73(17) ?
    C2 C3 H3 . . 121.1 ?
    C4 C3 H3 . . 121.1 ?
    C5 C4 C3 . . 121.22(17) ?
    C5 C4 H4 . . 119.4 ?
    C3 C4 H4 . . 119.4 ?
    C4 C5 C6 . . 121.48(17) ?
    C4 C5 H5 . . 119.3 ?
    C6 C5 H5 . . 119.3 ?
    C7 C6 C5 . . 117.13(17) ?
    C7 C6 H6 . . 121.4 ?
    C5 C6 H6 . . 121.4 ?
    C6 C7 C2 . . 122.09(16) ?
    C6 C7 N1 . . 128.44(16) ?
    C2 C7 N1 . . 109.47(14) ?
    O1 C8 N1 . . 127.11(15) ?
    O1 C8 C1 . . 126.47(15) ?
    N1 C8 C1 . . 106.42(13) ?
    N4 C9 N3 . . 114.35(14) ?
    N4 C9 S1 . . 128.21(13) ?
    N3 C9 S1 . . 117.43(12) ?
    C15 C10 C11 . . 121.28(16) ?
    C15 C10 N4 . . 118.06(16) ?
    C11 C10 N4 . . 120.61(15) ?
    C10 C11 C12 . . 119.44(16) ?
    C10 C11 H11 . . 120.3 ?
    C12 C11 H11 . . 120.3 ?
    O2 C12 C11 . . 123.55(17) ?
    O2 C12 C13 . . 116.72(17) ?
    C11 C12 C13 . . 119.72(18) ?
    C14 C13 C12 . . 119.75(18) ?
    C14 C13 H13 . . 120.1 ?
    C12 C13 H13 . . 120.1 ?
    C13 C14 C15 . . 121.26(18) ?
    C13 C14 H14 . . 119.4 ?
    C15 C14 H14 . . 119.4 ?
    C10 C15 C14 . . 118.52(18) ?
    C10 C15 H15 . . 120.7 ?
    C14 C15 H15 . . 120.7 ?
    O2 C16 H16A . . 109.5 ?
    O2 C16 H16B . . 109.5 ?
    H16A C16 H16B . . 109.5 ?
    O2 C16 H16C . . 109.5 ?
    H16A C16 H16C . . 109.5 ?
    H16B C16 H16C . . 109.5 ?
    C8 N1 C7 . . 111.39(14) ?
    C8 N1 H1 . . 124.3 ?
    C7 N1 H1 . . 124.3 ?
    C1 N2 N3 . . 116.95(13) ?
    N2 N3 C9 . . 121.05(13) ?
    N2 N3 H3A . . 119.5 ?
    C9 N3 H3A . . 119.5 ?
    C9 N4 C10 . . 127.93(14) ?
    C9 N4 H4A . . 116.0 ?
    C10 N4 H4A . . 116.0 ?
    C12 O2 C16 . . 117.57(15) ?
loop_
    _geom_torsion_atom_site_label_1
    _geom_torsion_atom_site_label_2
    _geom_torsion_atom_site_label_3
    _geom_torsion_atom_site_label_4
    _geom_torsion_site_symmetry_1
    _geom_torsion_site_symmetry_2
    _geom_torsion_site_symmetry_3
    _geom_torsion_site_symmetry_4
    _geom_torsion
    _geom_torsion_publ_flag
    N2 C1 C2 C3 . . . . -4.6(3) ?
    C8 C1 C2 C3 . . . . 179.95(19) ?
    N2 C1 C2 C7 . . . . 172.98(16) ?
    C8 C1 C2 C7 . . . . -2.51(18) ?
    C7 C2 C3 C4 . . . . -0.8(3) ?
    C1 C2 C3 C4 . . . . 176.49(19) ?
    C2 C3 C4 C5 . . . . 0.0(3) ?
    C3 C4 C5 C6 . . . . 0.4(3) ?
    C4 C5 C6 C7 . . . . 0.1(3) ?
    C5 C6 C7 C2 . . . . -0.9(3) ?
    C5 C6 C7 N1 . . . . -179.92(19) ?
    C3 C2 C7 C6 . . . . 1.3(3) ?
    C1 C2 C7 C6 . . . . -176.60(17) ?
    C3 C2 C7 N1 . . . . -179.52(16) ?
    C1 C2 C7 N1 . . . . 2.6(2) ?
    N2 C1 C8 O1 . . . . 5.7(3) ?
    C2 C1 C8 O1 . . . . -178.91(17) ?
    N2 C1 C8 N1 . . . . -173.84(17) ?
    C2 C1 C8 N1 . . . . 1.57(19) ?
    C15 C10 C11 C12 . . . . -1.8(3) ?
    N4 C10 C11 C12 . . . . -179.12(16) ?
    C10 C11 C12 O2 . . . . 179.65(17) ?
    C10 C11 C12 C13 . . . . 0.8(3) ?
    O2 C12 C13 C14 . . . . -178.02(19) ?
    C11 C12 C13 C14 . . . . 0.9(3) ?
    C12 C13 C14 C15 . . . . -1.6(3) ?
    C11 C10 C15 C14 . . . . 1.2(3) ?
    N4 C10 C15 C14 . . . . 178.50(17) ?
    C13 C14 C15 C10 . . . . 0.6(3) ?
    O1 C8 N1 C7 . . . . -179.55(17) ?
    C1 C8 N1 C7 . . . . 0.0(2) ?
    C6 C7 N1 C8 . . . . 177.47(19) ?
    C2 C7 N1 C8 . . . . -1.6(2) ?
    C2 C1 N2 N3 . . . . -175.68(15) ?
    C8 C1 N2 N3 . . . . -1.2(2) ?
    C1 N2 N3 C9 . . . . 177.49(15) ?
    N4 C9 N3 N2 . . . . 3.9(2) ?
    S1 C9 N3 N2 . . . . -175.20(12) ?
    N3 C9 N4 C10 . . . . 178.85(16) ?
    S1 C9 N4 C10 . . . . -2.1(3) ?
    C15 C10 N4 C9 . . . . 142.08(19) ?
    C11 C10 N4 C9 . . . . -40.6(3) ?
    C11 C12 O2 C16 . . . . 4.2(3) ?
    C13 C12 O2 C16 . . . . -176.89(19) ?
loop_
    _geom_hbond_atom_site_label_D
    _geom_hbond_atom_site_label_H
    _geom_hbond_atom_site_label_A
    _geom_hbond_site_symmetry_A
    _geom_hbond_distance_DH
    _geom_hbond_distance_HA
    _geom_hbond_distance_DA
    _geom_hbond_angle_DHA
    _geom_hbond_publ_flag
    N1 H1 O1 3_566 0.8600 2.0400 2.875(2) 164.00 yes
    N3 H3A O1 . 0.8600 2.0600 2.7441(19) 136.00 yes
    N4 H4A N2 . 0.8600 2.1900 2.620(2) 110.00 yes
    N4 H4A S1 2_545 0.8600 2.8700 3.5806(16) 141.00 yes
    C11 H11 S1 . 0.9300 2.7400 3.212(2) 112.00 yes
    C8 O1 Cg3 2_555 1.2319(19) 3.63660(10)
                                         3.7399(17) 85.16(10) no
