# Supplementary material for: 4-(3-Methoxy­phen­yl)-1-(2-oxoindolin-3-yl­idene)thio­semicarbazide
Source: Acta Crystallogr Sect E Struct Rep Online. 2010 May 22;66(Pt 6):o1404. doi: 10.1107/S1600536810018052 (PMC2979529; doi:10.1107/S1600536810018052)
Supplement: Supplementary file 2 [file e-66-o1404-Isup2.hkl]

#
# h,k,l, Fc-squared, Fo-squared, sigma(Fo-squared) and status flag
#
data_I
_shelx_title ' MR4_0m in P2(1)/n'
_shelx_refln_list_code          4
_shelx_F_calc_maximum       87.87
_exptl_crystal_F_000       680.00
_reflns_d_resolution_high  0.7490
 
loop_
 _symmetry_equiv_pos_as_xyz
 'x, y, z'
 '-x+1/2, y+1/2, -z+1/2'
 '-x, -y, -z'
 'x-1/2, -y-1/2, z-1/2'
 
_cell_length_a    15.1793
_cell_length_b     7.2473
_cell_length_c    15.4764
_cell_angle_alpha  90.000
_cell_angle_beta  111.179
_cell_angle_gamma  90.000
 
_shelx_F_squared_multiplier     1.000
 
loop_
 _refln_index_h
 _refln_index_k
 _refln_index_l
 _refln_F_squared_calc
 _refln_F_squared_meas
 _refln_F_squared_sigma
 _refln_observed_status
   4   0   0      951.78      775.65      9.64 o
   6   0   0     7720.27     8100.94    103.56 o
   8   0   0     1539.70     1641.15     22.82 o
  10   0   0       65.47       54.51      4.16 o
  12   0   0      178.65      157.25      5.68 o
  14   0   0      273.09      255.89      7.87 o
  16   0   0      144.66      173.93      7.07 o
  18   0   0       22.54       24.75      4.68 o
   2   1   0      586.13      620.95      5.03 o
   3   1   0     1217.90     1284.16      9.78 o
   4   1   0      792.34      791.88      6.63 o
   5   1   0      249.39      226.87      2.78 o
   6   1   0      338.26      352.63      3.57 o
   7   1   0        2.14        1.80      0.62 o
   8   1   0       54.57       51.43      1.58 o
   9   1   0       15.94       11.77      1.07 o
  10   1   0       51.75       45.01      1.88 o
  11   1   0      274.58      257.30      4.54 o
  12   1   0        0.06       -1.26      1.26 o
  13   1   0        0.26       -0.88      1.43 o
  14   1   0       31.35       27.63      2.31 o
  15   1   0      225.73      229.13      5.44 o
  16   1   0        5.03        4.45      1.83 o
  17   1   0      166.56      173.14      5.68 o
  18   1   0        0.32       -0.09      2.35 o
   0   2   0        8.70       72.12      3.11 o
   3   2   0     4903.53     5345.21     56.53 o
   4   2   0     1310.72     1325.99     12.04 o
   5   2   0     1737.92     1859.54     14.27 o
   6   2   0      216.87      197.88      2.47 o
   7   2   0      488.77      567.93      5.99 o
   8   2   0     1027.57     1095.48     10.61 o
   9   2   0      279.74      261.08      3.73 o
  10   2   0      791.40      761.44      9.25 o
  11   2   0       95.09       90.75      3.05 o
  12   2   0       29.26       35.20      2.20 o
  13   2   0        6.76        3.39      1.58 o
  14   2   0       53.98       63.57      3.03 o
  15   2   0       99.14       91.15      3.72 o
  16   2   0       92.08       98.51      5.86 o
  17   2   0        0.51        0.67      2.08 o
  18   2   0        0.02        4.32      3.15 o
   1   3   0      461.78      490.55      8.20 o
   2   3   0      536.44      631.01      7.86 o
   3   3   0       18.38       21.86      0.88 o
   4   3   0      824.31      846.69      7.50 o
   5   3   0      190.40      202.98      2.64 o
   6   3   0       86.97      107.37      2.08 o
   7   3   0        7.29        8.32      0.83 o
   8   3   0     1008.25     1065.35     11.02 o
   9   3   0       73.83       69.56      2.25 o
  10   3   0      123.46      111.37      3.15 o
  11   3   0       71.26       72.83      2.80 o
  12   3   0        0.54       -1.31      1.31 o
  13   3   0       47.51       40.70      2.44 o
  14   3   0        0.17       -0.30      1.61 o
  15   3   0       88.42       78.95      3.57 o
  16   3   0       16.61       10.76      2.70 o
  17   3   0       22.49       23.57      4.45 o
   0   4   0      305.59      357.43     10.97 o
   1   4   0      215.98      256.93     24.60 o
   2   4   0     2196.09     2400.97     27.83 o
   3   4   0     2466.25     2554.10     29.75 o
   4   4   0     1119.93     1141.50     11.67 o
   5   4   0      946.34     1060.43     11.11 o
   6   4   0      161.69      178.91      3.00 o
   7   4   0      667.86      717.38      8.27 o
   8   4   0       12.41       14.81      1.25 o
   9   4   0       24.37       22.75      1.58 o
  10   4   0      210.77      193.42      4.20 o
  11   4   0       74.15       64.46      2.96 o
  12   4   0      285.43      283.13      6.08 o
  13   4   0        9.54       10.64      2.63 o
  14   4   0        0.30       -2.20      2.20 o
  15   4   0       45.44       41.37      4.83 o
  16   4   0       59.17       47.28      6.63 o
  17   4   0       33.92       37.31      5.29 o
   1   5   0       16.48       16.13      2.07 o
   2   5   0      480.22      515.73      7.70 o
   3   5   0       31.36       35.73      2.59 o
   4   5   0      123.35      123.04      2.83 o
   5   5   0        0.28        0.50      0.72 o
   6   5   0       20.73       26.71      1.25 o
   7   5   0      103.06      110.20      2.58 o
   8   5   0      725.46      755.04     10.49 o
   9   5   0        3.56        2.51      1.54 o
  10   5   0       20.64       18.89      2.24 o
  11   5   0       18.54       21.69      2.81 o
  12   5   0        6.72       10.78      2.60 o
  13   5   0        2.04       -0.52      2.29 o
  14   5   0        6.05        5.06      6.02 o
  15   5   0        1.29       -3.02      3.10 o
  16   5   0       16.64        9.92      4.63 o
   0   6   0      207.57      229.22      8.10 o
   1   6   0      139.66      156.65     13.71 o
   2   6   0      161.38      155.82      5.90 o
   3   6   0        9.96       12.01      1.86 o
   4   6   0     1079.63     1104.79     13.96 o
   5   6   0        4.50       10.23      1.76 o
   6   6   0      105.09      106.97      6.14 o
   7   6   0      176.67      188.81      4.87 o
   8   6   0       19.28       15.40      2.05 o
   9   6   0      277.03      294.82      6.72 o
  10   6   0        0.01       -1.82      1.82 o
  11   6   0      148.70      159.79      5.32 o
  12   6   0        1.18       -0.04      2.36 o
  13   6   0        3.86        1.66      2.95 o
  14   6   0        8.75        2.51      3.33 o
   1   7   0        5.39        5.35      2.21 o
   2   7   0        4.04        6.00      2.43 o
   3   7   0        1.09        2.88      3.93 o
   4   7   0      127.23      121.75      4.28 o
   5   7   0       41.63       44.73      2.51 o
   6   7   0       26.95       32.35      2.27 o
   7   7   0       65.64       58.85      3.07 o
   8   7   0      148.88      160.18      4.88 o
   9   7   0        1.58        4.64      2.01 o
  10   7   0        0.00       -1.01      1.98 o
  11   7   0       12.42       13.39      2.55 o
  12   7   0        0.01        0.44      2.88 o
  13   7   0        1.08        2.39      3.00 o
   0   8   0        2.48       -4.83      5.16 o
   1   8   0        0.61       -3.65      3.65 o
   2   8   0       10.44        7.53      5.81 o
   3   8   0      106.83       93.25      9.74 o
   4   8   0        1.12        0.74      5.81 o
   5   8   0       13.39       14.41      6.30 o
   6   8   0       22.67       23.47      2.37 o
   7   8   0       42.89       43.29      5.78 o
   8   8   0        1.84        2.38      2.11 o
   9   8   0        0.32       -0.28      2.19 o
  10   8   0        4.14        1.83      2.36 o
   1   9   0        3.36        5.85      4.57 o
   2   9   0        8.73        8.43      4.78 o
   3   9   0       11.34        6.06      6.47 o
   4   9   0       21.41       17.36      6.88 o
   5   9   0        9.63       13.26      6.71 o
   6   9   0       53.50       52.56      8.60 o
 -19   0   1      137.93      183.13     10.01 o
 -17   0   1       51.03       53.30      4.47 o
 -15   0   1        5.55        1.36      2.24 o
 -13   0   1     1938.79     1854.97     31.06 o
 -11   0   1      272.05      240.74      6.54 o
  -9   0   1     3262.03     3535.79     53.77 o
  -7   0   1     1723.11     1947.27     23.38 o
  -5   0   1       36.74       33.55      1.46 o
  -3   0   1     3322.90     3804.76     55.76 o
   3   0   1      411.09      401.65      4.81 o
   5   0   1     5526.09     6018.50     62.51 o
   7   0   1      295.69      290.11      5.40 o
   9   0   1       85.99       74.94      3.06 o
  11   0   1       87.86       87.22      4.24 o
  13   0   1      152.28      136.64      5.81 o
  15   0   1      167.27      164.14      6.69 o
  17   0   1        1.43        0.76      3.29 o
 -19   1   1        0.96       -0.88      2.49 o
 -18   1   1      111.72      110.68     10.47 o
 -17   1   1       24.31       23.81      2.71 o
 -16   1   1       10.92        8.82      1.99 o
 -15   1   1        0.69       -1.48      1.48 o
 -14   1   1      419.31      427.71      7.40 o
 -13   1   1        2.46        2.21      1.46 o
 -12   1   1      731.03      748.86     10.29 o
 -11   1   1      126.74      128.32      3.59 o
 -10   1   1       25.33       22.62      1.58 o
  -9   1   1      430.54      425.49      6.18 o
  -8   1   1       23.80       44.13      2.13 o
  -7   1   1      518.94      554.74      5.47 o
  -6   1   1     1582.29     1640.62     13.93 o
  -5   1   1       67.19       75.81      1.63 o
  -4   1   1      274.03      341.37      3.93 o
  -3   1   1       96.46       69.14      1.38 o
  -2   1   1     1979.41     1793.54     18.68 o
  -1   1   1      808.97      867.58     12.65 o
   1   1   1       37.66       31.28      0.51 o
   2   1   1      622.84      709.36      6.17 o
   3   1   1     1496.78     1370.03     10.01 o
   4   1   1      369.95      405.33      3.44 o
   5   1   1      136.96      137.30      1.74 o
   6   1   1      708.45      681.30      6.15 o
   7   1   1      520.31      562.05      6.00 o
   8   1   1      422.69      473.09      5.78 o
   9   1   1       16.53       23.75      1.52 o
  10   1   1      439.66      469.42      6.55 o
  11   1   1      194.85      169.36      3.77 o
  12   1   1      199.08      188.85      4.48 o
  13   1   1        4.45       -0.03      1.53 o
  14   1   1      190.44      177.56      4.75 o
  15   1   1       64.48       56.03      3.08 o
  16   1   1        1.59        2.40      1.86 o
  17   1   1       18.01       15.08      2.61 o
  18   1   1        6.79        4.71      2.65 o
 -18   2   1       20.66       23.84      2.88 o
 -17   2   1      114.84      126.01      4.93 o
 -16   2   1        6.93        4.49      1.86 o
 -15   2   1       76.35       74.10      3.95 o
 -14   2   1       64.40       43.56      2.58 o
 -13   2   1      400.55      416.81      7.04 o
 -12   2   1      128.82      102.47      3.28 o
 -11   2   1      116.00       95.99      3.17 o
 -10   2   1       80.94       90.03      2.99 o
  -9   2   1       37.92       35.04      1.61 o
  -8   2   1     1846.57     1925.52     19.69 o
  -7   2   1     1652.05     1718.45     16.45 o
  -6   2   1      657.08      696.59      6.43 o
  -5   2   1        0.48       -0.64      0.84 o
  -4   2   1        7.38        3.29      0.93 o
  -3   2   1     4504.72     4844.51     50.56 o
   3   2   1     1269.31     1324.05     10.27 o
   4   2   1      112.43      141.98      1.63 o
   5   2   1        7.65       14.61      0.69 o
   6   2   1       13.35       13.83      0.79 o
   7   2   1      142.78      176.94      2.72 o
   8   2   1      777.87      771.71      7.99 o
   9   2   1        5.78        4.38      0.99 o
  10   2   1      328.23      353.22      7.63 o
  11   2   1      758.89      724.46      9.24 o
  12   2   1      294.72      284.36      5.56 o
  13   2   1      150.53      137.65      4.06 o
  14   2   1        7.69        7.11      1.79 o
  15   2   1        4.46        4.79      1.88 o
  16   2   1        0.39       -0.64      1.93 o
  17   2   1        0.05        0.99      2.15 o
  18   2   1       83.04      103.18      7.84 o
 -18   3   1        7.96        4.79      3.73 o
 -17   3   1       21.25       17.91      4.31 o
 -16   3   1        6.50        3.25      2.40 o
 -15   3   1       27.48       31.49      2.48 o
 -14   3   1      139.15      147.69      4.23 o
 -13   3   1       67.65       59.06      2.75 o
 -12   3   1      129.55      126.47      3.58 o
 -11   3   1        0.36       -0.89      1.16 o
 -10   3   1      133.69      136.90      3.12 o
  -9   3   1      364.23      382.07      5.32 o
  -8   3   1      198.73      190.73      3.30 o
  -7   3   1      102.44      106.36      2.07 o
  -6   3   1       49.75       50.57      1.42 o
  -5   3   1     1495.78     1492.27     13.26 o
  -4   3   1      113.20      122.17      2.47 o
  -3   3   1      368.40      357.49      4.02 o
  -2   3   1      589.97      538.15      6.06 o
  -1   3   1      126.04      144.58      4.50 o
   0   3   1      291.62      287.42      4.99 o
   1   3   1     2189.78     2286.96     25.73 o
   2   3   1      878.94     1034.16     10.46 o
   3   3   1       10.96        5.42      0.50 o
   4   3   1      356.31      352.54      3.57 o
   5   3   1      583.45      636.61      6.35 o
   6   3   1      230.63      230.45      3.23 o
   7   3   1      681.23      655.31      6.85 o
   8   3   1       10.15        8.25      1.03 o
   9   3   1      207.54      223.57      3.84 o
  10   3   1      340.83      338.65      5.25 o
  11   3   1      297.51      288.08      4.93 o
  12   3   1       11.49        5.37      1.55 o
  13   3   1       29.52       25.63      2.21 o
  14   3   1        0.25       -1.47      1.47 o
  15   3   1        6.07        2.20      1.97 o
  16   3   1       11.68        9.85      3.85 o
  17   3   1       18.37       25.99      4.80 o
 -17   4   1       12.07       16.80      4.28 o
 -16   4   1       11.19       10.78      5.85 o
 -15   4   1        9.58        2.50      3.18 o
 -14   4   1       28.97       20.90      3.18 o
 -13   4   1        2.99        5.01      1.78 o
 -12   4   1       25.73       26.42      2.00 o
 -11   4   1       19.94       18.44      1.71 o
 -10   4   1      196.27      182.79      3.61 o
  -9   4   1       63.13       63.85      2.19 o
  -8   4   1       29.11       28.04      1.64 o
  -7   4   1       79.77       83.76      3.04 o
  -6   4   1        1.69        3.77      0.82 o
  -5   4   1       16.81       18.56      1.65 o
  -4   4   1     1998.60     2105.42     22.49 o
  -3   4   1      539.51      549.45      7.57 o
  -2   4   1      100.64       77.60      3.28 o
  -1   4   1        3.31        5.59      3.15 o
   0   4   1     1748.26     1949.37     35.92 o
   1   4   1     4638.05     5145.56     59.10 o
   2   4   1     3279.83     3466.40     39.91 o
   3   4   1     4316.96     4733.35     54.95 o
   4   4   1      180.59      195.11      2.57 o
   5   4   1      103.46       90.87      1.99 o
   6   4   1      449.57      471.47      5.16 o
   7   4   1      247.78      232.81      3.27 o
   8   4   1       71.56       60.33      1.97 o
   9   4   1      816.36      833.48      9.91 o
  10   4   1      268.84      269.15      6.29 o
  11   4   1        1.24        0.67      1.47 o
  12   4   1       10.15       10.69      1.92 o
  13   4   1        8.40        9.06      2.65 o
  14   4   1      106.84      105.28      5.76 o
  15   4   1        0.54       -2.54      4.91 o
  16   4   1       42.89       49.58      5.64 o
 -16   5   1        4.01        3.81      3.53 o
 -15   5   1        1.79        0.53      3.10 o
 -14   5   1        0.02       -2.69      2.69 o
 -13   5   1       49.53       60.67      4.33 o
 -12   5   1        2.83        1.88      2.26 o
 -11   5   1       30.42       26.72      2.90 o
 -10   5   1       20.17       20.52      2.31 o
  -9   5   1       59.35       58.64      3.57 o
  -8   5   1        0.52       -1.92      1.92 o
  -7   5   1       68.17       62.19      2.30 o
  -6   5   1        2.97        1.37      0.77 o
  -5   5   1      304.02      286.05      4.62 o
  -4   5   1       22.22       25.96      2.65 o
  -3   5   1       68.83       74.58      1.93 o
  -2   5   1       15.83        9.95      3.08 o
  -1   5   1        7.09        8.29      1.23 o
   0   5   1      113.54      101.34      2.68 o
   1   5   1       21.17       17.94      1.73 o
   2   5   1       25.86       34.02      2.25 o
   3   5   1      912.74      945.36     11.92 o
   4   5   1      106.98      118.41      3.29 o
   5   5   1      261.04      274.31      4.21 o
   6   5   1       83.89       83.69      2.17 o
   7   5   1      529.00      564.33      7.00 o
   8   5   1       39.53       43.95      2.09 o
   9   5   1      184.88      192.57      5.24 o
  10   5   1       46.79       40.10      2.90 o
  11   5   1       10.17       11.03      2.51 o
  12   5   1        0.91       -1.76      2.16 o
  13   5   1      114.43      112.96      5.79 o
  14   5   1        0.11       -1.61      3.03 o
  15   5   1       11.34        9.54      3.73 o
 -15   6   1        4.15       -0.47      3.20 o
 -14   6   1        5.64        6.87      3.27 o
 -13   6   1        5.22        6.79      3.09 o
 -12   6   1        1.67        2.63      2.40 o
 -11   6   1        2.38        2.28      2.03 o
 -10   6   1       98.61       99.68      4.63 o
  -9   6   1       15.52       22.05      3.71 o
  -8   6   1        0.55       -0.42      1.55 o
  -7   6   1        3.13        4.67      1.67 o
  -6   6   1       74.12       79.41      7.03 o
  -5   6   1      371.70      350.54      6.75 o
  -4   6   1      127.93      134.60      4.19 o
  -3   6   1      167.45      163.99      4.53 o
  -2   6   1      148.07      142.88      4.13 o
  -1   6   1        9.94        9.66      4.34 o
   0   6   1       77.70       90.33      8.64 o
   1   6   1      133.10      136.59      7.94 o
   2   6   1      168.23      166.00      4.27 o
   3   6   1        4.20       -1.39      2.60 o
   4   6   1      801.62      773.34     10.39 o
   5   6   1       46.55       41.50      2.47 o
   6   6   1      387.97      393.16      7.42 o
   7   6   1        0.29        1.14      1.60 o
   8   6   1       74.37       73.62      3.56 o
   9   6   1        1.85       -0.37      1.81 o
  10   6   1       31.26       22.31      2.61 o
  11   6   1       11.43        0.74      2.37 o
  12   6   1       37.25       36.70      3.72 o
  13   6   1        0.00       -1.68      3.01 o
  14   6   1       57.60       63.05      5.82 o
 -13   7   1        0.24        4.11      3.06 o
 -12   7   1        7.78        8.80      3.13 o
 -11   7   1       14.21       11.33      2.45 o
 -10   7   1        3.00       -0.54      1.95 o
  -9   7   1       23.30       23.75      2.47 o
  -8   7   1        0.07       -1.91      2.19 o
  -7   7   1       11.17        7.42      1.80 o
  -6   7   1        3.41        6.68      1.68 o
  -5   7   1      231.81      235.42      5.02 o
  -4   7   1        7.41        3.80      2.36 o
  -3   7   1        3.89        1.55      2.40 o
  -2   7   1        0.07       -1.59      2.04 o
  -1   7   1       14.41        9.50      2.78 o
   0   7   1        7.10        6.39      3.42 o
   1   7   1       34.33       38.31      6.79 o
   2   7   1       13.53       11.74      5.28 o
   3   7   1        1.46        1.55      1.57 o
   4   7   1       25.92       19.50      1.77 o
   5   7   1       22.46       32.53      2.23 o
   6   7   1        6.71       10.16      1.81 o
   7   7   1        5.69        7.17      1.90 o
   8   7   1      120.92      124.47      4.46 o
   9   7   1        1.27        1.14      1.95 o
  10   7   1       46.04       48.32      3.38 o
  11   7   1        8.41       12.66      2.61 o
  12   7   1        6.34        4.50      3.01 o
 -10   8   1       22.66       24.18      2.95 o
  -9   8   1       15.11       14.99      2.51 o
  -8   8   1        3.27        1.17      2.01 o
  -7   8   1        9.05        9.52      3.18 o
  -6   8   1      145.48      133.09      6.06 o
  -5   8   1       19.56       20.74      2.93 o
  -4   8   1        0.41       -0.25      5.32 o
  -3   8   1       82.21       93.74      9.74 o
  -2   8   1        2.63       -1.08      3.76 o
  -1   8   1        0.31       -1.09      3.76 o
   0   8   1       16.53       12.36      6.10 o
   1   8   1        8.15        5.32      5.49 o
   2   8   1        0.06       -5.16      5.16 o
   3   8   1      179.09      195.82     13.10 o
   4   8   1       12.43       17.68      6.63 o
   5   8   1      149.80      117.42      7.57 o
   6   8   1       10.02        9.32      2.63 o
   7   8   1       70.28       64.34      3.75 o
   8   8   1        6.45        5.28      2.20 o
   9   8   1       36.70       44.30      3.65 o
  10   8   1       11.68        9.82      2.76 o
  -7   9   1        9.11        1.88      5.73 o
  -6   9   1        4.92        9.74      6.55 o
  -5   9   1        9.39       11.05      6.30 o
  -4   9   1        9.11        6.39      6.22 o
  -3   9   1        0.29        1.23      4.33 o
  -2   9   1       12.58       17.31      4.85 o
  -1   9   1        1.73       -3.91      3.91 o
   0   9   1        2.34       -2.32      4.17 o
   1   9   1        0.71        0.33      4.27 o
   2   9   1        7.16        8.74      4.69 o
   3   9   1        6.25        6.71      6.63 o
   4   9   1        0.17        1.56      5.98 o
   5   9   1       10.51       14.16      6.79 o
   6   9   1        5.13       15.06      7.12 o
 -18   0   2        6.33        6.91      3.62 o
 -16   0   2      138.97      142.70      6.27 o
 -14   0   2       52.44       50.87      3.81 o
 -12   0   2       43.32       46.05      3.19 o
 -10   0   2      250.76      247.36      6.23 o
  -8   0   2      353.17      295.46      6.39 o
  -6   0   2     3052.25     3015.57     45.15 o
  -4   0   2     2560.71     2828.32     50.48 o
   2   0   2     5231.95     4871.26     61.41 o
   4   0   2      398.39      411.34      5.25 o
   6   0   2       10.69       31.18      1.38 o
   8   0   2     1845.17     1804.01     25.20 o
  10   0   2     1649.60     1674.47     24.85 o
  12   0   2     1091.41     1075.23     19.86 o
  14   0   2       27.54       35.12      3.53 o
  16   0   2        0.87        0.11      2.57 o
  18   0   2        2.59       -2.51      3.62 o
 -19   1   2       15.85       18.62      3.18 o
 -18   1   2        3.54        5.68      2.26 o
 -17   1   2       27.36       18.51      2.35 o
 -16   1   2      119.78      111.96      4.05 o
 -15   1   2        0.44        1.37      1.59 o
 -14   1   2        1.64       -1.49      1.49 o
 -13   1   2        2.13        2.78      1.44 o
 -12   1   2      174.16      149.79      3.82 o
 -11   1   2       76.26       81.85      2.71 o
 -10   1   2        0.97        0.58      0.99 o
  -9   1   2      337.57      301.22      4.45 o
  -8   1   2      128.87      134.21      2.75 o
  -7   1   2     3887.00     4180.12     40.91 o
  -6   1   2       16.06       23.19      1.35 o
  -5   1   2        1.40        1.37      0.46 o
  -4   1   2       18.27       26.57      1.21 o
  -3   1   2     4212.99     3961.60     49.40 o
  -2   1   2     2156.00     2196.79     27.56 o
   0   1   2      665.23      712.50      6.92 o
   1   1   2     1635.96     1768.11     13.70 o
   2   1   2      342.55      320.03      2.70 o
   3   1   2      929.14      901.06      6.86 o
   4   1   2        0.01       -0.04      0.45 o
   5   1   2      320.82      293.13      2.86 o
   6   1   2       65.94       78.82      1.63 o
   7   1   2      693.87      719.23      7.02 o
   8   1   2       21.43       18.96      1.20 o
   9   1   2     2734.74     2802.83     26.95 o
  10   1   2        5.09        8.76      1.98 o
  11   1   2        7.14        4.98      1.82 o
  12   1   2       30.02       27.85      2.18 o
  13   1   2      352.38      344.87      6.59 o
  14   1   2       20.41       17.16      2.10 o
  15   1   2        2.09        0.09      1.72 o
  16   1   2       21.74       22.97      2.73 o
  17   1   2        7.81        7.12      2.75 o
 -19   2   2        0.04        0.18      2.93 o
 -18   2   2        0.01       -0.45      2.09 o
 -17   2   2       24.62       32.98      2.96 o
 -16   2   2       12.17       15.75      2.15 o
 -15   2   2      155.07      154.21      4.45 o
 -14   2   2      153.79      152.09      4.23 o
 -13   2   2        0.09       -1.33      1.33 o
 -12   2   2       83.14       78.90      2.91 o
 -11   2   2      719.01      687.72      9.34 o
 -10   2   2       25.12       23.17      1.58 o
  -9   2   2        8.79        9.20      1.18 o
  -8   2   2      414.09      344.88      4.74 o
  -7   2   2     2295.95     2425.90     27.81 o
  -6   2   2     1407.73     1406.43     14.40 o
  -5   2   2      102.48      112.52      1.78 o
  -4   2   2      429.45      400.78      5.29 o
  -3   2   2       30.95       22.94      2.02 o
   0   2   2      904.40      888.87      9.63 o
   1   2   2      721.35      686.99      5.81 o
   2   2   2       29.01       20.74      0.89 o
   3   2   2     1127.74     1110.67      8.35 o
   4   2   2      187.02      208.44      2.26 o
   5   2   2       54.52       43.60      1.14 o
   6   2   2     1023.91     1065.85      9.63 o
   7   2   2       23.27       20.73      1.04 o
   8   2   2      501.97      472.53      5.88 o
   9   2   2      248.58      229.56      4.05 o
  10   2   2      212.59      194.83      3.90 o
  11   2   2      287.61      264.04      4.85 o
  12   2   2       36.23       34.51      2.34 o
  13   2   2       66.25       51.23      2.81 o
  14   2   2      194.07      191.59      5.06 o
  15   2   2        7.43        5.25      1.94 o
  16   2   2       10.16        8.92      2.37 o
  17   2   2       20.16       20.18      2.92 o
 -18   3   2        4.26        4.62      4.50 o
 -17   3   2        3.86        2.71      3.97 o
 -16   3   2      312.14      315.81      8.06 o
 -15   3   2       41.33       43.91      2.74 o
 -14   3   2       12.81       10.19      1.76 o
 -13   3   2       23.80       25.37      2.04 o
 -12   3   2      133.54      117.19      3.40 o
 -11   3   2       81.86       69.46      2.64 o
 -10   3   2      509.92      506.41      6.68 o
  -9   3   2      338.60      347.72      4.94 o
  -8   3   2      508.24      520.22      6.39 o
  -7   3   2      332.01      349.82      4.25 o
  -6   3   2        6.07       16.44      1.43 o
  -5   3   2      108.52      130.74      3.67 o
  -4   3   2        5.33        7.89      0.68 o
  -3   3   2     2083.29     2039.87     51.25 o
  -2   3   2      242.70      262.46      5.15 o
  -1   3   2       14.77        6.80      0.71 o
   0   3   2      308.91      332.53      6.17 o
   1   3   2        0.89       -0.28      0.39 o
   2   3   2      302.23      285.46      2.87 o
   3   3   2      214.15      239.72      2.39 o
   4   3   2      655.58      682.22      6.00 o
   5   3   2       23.75       18.97      0.88 o
   6   3   2       85.06       69.75      1.74 o
   7   3   2      135.76      133.11      2.48 o
   8   3   2      474.45      502.62      7.02 o
   9   3   2      833.52      818.58     10.61 o
  10   3   2       32.17       30.34      1.98 o
  11   3   2       12.24       10.86      1.66 o
  12   3   2        3.50        0.41      1.69 o
  13   3   2       16.49        9.85      2.13 o
  14   3   2        2.05        0.25      1.87 o
  15   3   2       64.37       65.88      6.07 o
  16   3   2      146.07      151.91     18.95 o
  17   3   2        7.19       10.94      4.10 o
 -17   4   2       74.93       75.89      6.36 o
 -16   4   2        4.47        3.24      3.33 o
 -15   4   2       36.38       41.73      3.97 o
 -14   4   2       51.02       51.91      5.14 o
 -13   4   2       10.84        8.66      1.88 o
 -12   4   2       89.60       85.68      3.08 o
 -11   4   2      333.13      342.40      5.72 o
 -10   4   2      513.56      506.87      6.68 o
  -9   4   2       17.60       18.60      1.20 o
  -8   4   2      491.11      514.74      5.92 o
  -7   4   2      357.06      391.18      5.06 o
  -6   4   2      228.33      233.50      3.38 o
  -5   4   2      454.81      471.93      5.94 o
  -4   4   2      373.77      386.59      8.02 o
  -3   4   2      554.27      612.72      7.08 o
  -2   4   2        2.37       -0.92      0.92 o
  -1   4   2      176.00      151.49      8.27 o
   0   4   2      786.18      853.86     16.98 o
   1   4   2     5365.04     5842.31     61.03 o
   2   4   2        0.10        1.59      2.65 o
   3   4   2      690.10      763.13      7.23 o
   4   4   2      495.39      522.97      5.71 o
   5   4   2      234.08      211.30      2.90 o
   6   4   2      152.54      152.97      2.52 o
   7   4   2       65.33       57.03      1.78 o
   8   4   2      478.57      470.86      6.20 o
   9   4   2       25.79       24.80      1.56 o
  10   4   2       49.52       48.19      2.31 o
  11   4   2       16.48       10.67      1.87 o
  12   4   2        3.95        1.18      1.86 o
  13   4   2        0.17       -2.53      3.24 o
  14   4   2        0.01       -3.05      3.05 o
  15   4   2       29.72       30.47      4.80 o
  16   4   2        3.00        2.51      3.50 o
 -16   5   2       63.64       58.64      5.73 o
 -15   5   2       88.93       95.25      6.79 o
 -14   5   2        8.18        8.21      2.73 o
 -13   5   2       15.42       13.46      2.83 o
 -12   5   2       91.01       94.10      4.90 o
 -11   5   2       19.86       18.07      2.64 o
 -10   5   2       59.90       57.48      3.07 o
  -9   5   2      214.37      216.92      4.70 o
  -8   5   2       14.26       10.42      1.16 o
  -7   5   2       35.63       37.92      1.52 o
  -6   5   2      241.30      244.89      4.36 o
  -5   5   2        0.65       -1.07      1.07 o
  -4   5   2      235.39      271.65      4.41 o
  -3   5   2        2.30        1.04      1.21 o
  -2   5   2       25.64       23.29      1.88 o
  -1   5   2        8.39       12.28      1.47 o
   0   5   2      343.75      347.53      5.62 o
   1   5   2       35.85       41.24      1.59 o
   2   5   2        0.11        1.31      0.83 o
   3   5   2       59.33       71.96      3.30 o
   4   5   2       76.41       71.07      4.50 o
   5   5   2        4.31        2.69      0.80 o
   6   5   2       56.42       53.25      1.83 o
   7   5   2      106.94      107.63      2.91 o
   8   5   2      143.72      150.58      3.96 o
   9   5   2       76.56       84.83      3.82 o
  10   5   2       16.89       10.30      2.20 o
  11   5   2       41.26       40.47      3.58 o
  12   5   2       18.23       18.15      3.09 o
  13   5   2        0.89       -3.05      3.44 o
  14   5   2       29.70       36.33      4.80 o
  15   5   2       12.31        5.41      3.85 o
 -15   6   2       14.98       16.58      3.92 o
 -14   6   2        6.10        7.51      3.27 o
 -13   6   2        9.97        6.83      2.71 o
 -12   6   2        1.03       -0.92      2.31 o
 -11   6   2        1.18        2.92      1.99 o
 -10   6   2        9.79        5.79      2.00 o
  -9   6   2       18.56       19.30      2.17 o
  -8   6   2       20.72       18.01      2.07 o
  -7   6   2       30.82       30.98      2.21 o
  -6   6   2        0.25       -1.45      1.45 o
  -5   6   2       36.38       37.09      2.73 o
  -4   6   2       43.73       36.42      1.96 o
  -3   6   2        4.74        1.63      1.52 o
  -2   6   2        0.11       -1.17      1.17 o
  -1   6   2       63.83       69.98      2.87 o
   0   6   2      190.80      218.30      4.14 o
   1   6   2      510.66      539.94      9.67 o
   2   6   2      943.16      926.88     13.51 o
   3   6   2      147.85      144.61      4.93 o
   4   6   2      141.23      158.77      4.17 o
   5   6   2      697.67      701.78     11.24 o
   6   6   2       15.19       14.87      1.96 o
   7   6   2       11.33       11.19      1.93 o
   8   6   2       18.39       25.02      2.45 o
   9   6   2       37.00       26.68      2.60 o
  10   6   2        0.01       -1.66      1.90 o
  11   6   2       48.03       52.58      4.04 o
  12   6   2       15.42       16.96      3.62 o
  13   6   2        5.35        0.37      3.10 o
 -13   7   2        7.86        5.19      3.19 o
 -12   7   2        0.73       -0.78      2.74 o
 -11   7   2        2.00        2.89      2.09 o
 -10   7   2       22.28       25.63      2.88 o
  -9   7   2        0.97        0.37      1.82 o
  -8   7   2        0.63       -0.28      1.64 o
  -7   7   2        0.77       -1.14      1.51 o
  -6   7   2       25.18       29.10      2.11 o
  -5   7   2       12.33        6.12      2.17 o
  -4   7   2        3.93        0.40      1.60 o
  -3   7   2       31.50       43.85      2.73 o
  -2   7   2       14.70       13.83      2.61 o
  -1   7   2        0.08       -1.67      1.67 o
   0   7   2       42.44       35.94      6.79 o
   1   7   2        0.92        0.79      1.69 o
   2   7   2      224.01      234.20      7.04 o
   3   7   2        0.58        0.90      1.73 o
   4   7   2      245.70      251.36      5.30 o
   5   7   2       17.24       18.01      1.94 o
   6   7   2        2.59        1.30      1.69 o
   7   7   2        2.37       -1.40      1.77 o
   8   7   2       26.94       24.72      2.55 o
   9   7   2       49.10       52.33      3.36 o
  10   7   2       25.27       30.82      3.05 o
  11   7   2        5.08        7.58      2.82 o
  12   7   2        0.91        0.13      2.98 o
 -11   8   2        1.00       -1.25      2.34 o
 -10   8   2        0.96       -1.10      2.25 o
  -9   8   2        0.00       -2.04      2.07 o
  -8   8   2        0.64        1.60      2.00 o
  -7   8   2        6.57        7.32      3.15 o
  -6   8   2        8.75        9.74      2.91 o
  -5   8   2        4.63        2.81      3.27 o
  -4   8   2        0.54        0.25      5.16 o
  -3   8   2       29.04       29.96      6.96 o
  -2   8   2       21.84       22.91      4.83 o
  -1   8   2       62.21       59.95      7.37 o
   0   8   2       14.60       10.42      4.38 o
   1   8   2        0.31       -1.31      5.32 o
   2   8   2       17.11       26.12      7.04 o
   3   8   2      142.48      146.05     11.87 o
   4   8   2      107.53       99.69      9.82 o
   5   8   2       87.48       81.83      3.76 o
   6   8   2       25.37       16.29      2.37 o
   7   8   2       27.96       28.87      2.89 o
   8   8   2       23.75       27.88      3.08 o
   9   8   2        1.29       -1.86      2.29 o
  -7   9   2        8.83       11.38      6.14 o
  -6   9   2        0.41        4.42      6.22 o
  -5   9   2        0.21       -3.85      5.24 o
  -4   9   2        0.39        1.07      4.39 o
  -3   9   2       12.74       16.57      4.92 o
  -2   9   2        0.50       -1.22      4.10 o
  -1   9   2        9.50        5.96      4.51 o
   0   9   2       17.15        9.85      4.71 o
   1   9   2       27.09       34.17      5.61 o
   2   9   2        0.07        2.29      6.47 o
   3   9   2       14.33       11.30      7.04 o
   4   9   2       10.66       12.12      6.96 o
   5   9   2       43.95       56.57      8.92 o
 -19   0   3       42.82       39.71      5.46 o
 -17   0   3        3.21        1.48      2.53 o
 -15   0   3       78.19       68.90      4.39 o
 -13   0   3      291.04      255.94      7.29 o
 -11   0   3      105.41       97.73      4.01 o
  -9   0   3     3020.01     3050.29     57.62 o
  -7   0   3      269.37      319.18      6.49 o
   1   0   3      296.66      320.84      4.40 o
   3   0   3      483.65      488.72      6.56 o
   5   0   3      399.33      348.39      4.95 o
   7   0   3       50.81       77.79      3.20 o
   9   0   3       69.96       70.69      3.53 o
  11   0   3     1415.33     1313.92     29.78 o
  13   0   3        0.04       -3.11      3.34 o
  15   0   3        0.99       -0.55      2.48 o
  17   0   3       30.62       34.71      5.24 o
 -19   1   3       18.51       20.66      3.74 o
 -18   1   3        7.06        5.68      2.21 o
 -17   1   3       36.17       34.61      2.74 o
 -16   1   3        0.08       -1.24      1.57 o
 -15   1   3       84.91       74.52      3.27 o
 -14   1   3      600.46      565.85      8.74 o
 -13   1   3        0.28       -1.68      1.68 o
 -12   1   3       18.61       16.47      2.00 o
 -11   1   3       85.68       74.85      2.61 o
 -10   1   3      358.76      362.53      6.94 o
  -9   1   3      112.94       86.56      2.69 o
  -8   1   3      290.89      310.38      4.60 o
  -7   1   3       43.69       50.55      1.84 o
  -6   1   3     4587.72     4659.96     58.71 o
  -5   1   3      123.76      117.76      2.34 o
  -4   1   3     5744.30     5720.11     71.33 o
  -3   1   3      795.53      766.12      9.18 o
  -2   1   3      389.07      427.22      6.01 o
  -1   1   3     2404.07     2269.06     23.56 o
   0   1   3     3269.57     3371.15     26.95 o
   1   1   3       28.01       19.87      0.58 o
   2   1   3      998.98      995.62      7.79 o
   3   1   3      298.30      287.95      2.68 o
   4   1   3       24.18       27.81      0.84 o
   5   1   3      735.56      749.47      6.68 o
   6   1   3      211.40      200.37      2.80 o
   7   1   3      329.26      294.80      4.15 o
   8   1   3      735.95      714.48      8.18 o
   9   1   3       39.87       36.21      1.85 o
  10   1   3     1086.81     1028.73     12.23 o
  11   1   3       32.12       26.51      2.13 o
  12   1   3      302.60      286.08      5.82 o
  13   1   3        8.35        4.37      1.78 o
  14   1   3       18.21       18.35      2.24 o
  15   1   3       13.66       15.24      2.30 o
  16   1   3        0.11       -1.86      2.06 o
  17   1   3       10.52       10.97      2.95 o
 -19   2   3        7.92        7.96      3.22 o
 -18   2   3        5.74        3.87      2.28 o
 -17   2   3        5.08        5.01      2.08 o
 -16   2   3        0.06       -1.33      1.62 o
 -15   2   3      151.13      149.58      4.36 o
 -14   2   3      131.97      114.27      3.73 o
 -13   2   3       16.65       17.35      1.83 o
 -12   2   3        3.06       -1.37      1.37 o
 -11   2   3      175.45      157.15      3.70 o
 -10   2   3       26.22       28.60      1.65 o
  -9   2   3        7.63        2.92      1.11 o
  -8   2   3       42.20       45.95      2.41 o
  -7   2   3        8.56        2.06      1.58 o
  -6   2   3       87.84      100.13      1.97 o
  -5   2   3     2620.08     2882.78     30.29 o
  -4   2   3      219.64      246.02      5.65 o
  -3   2   3      350.29      431.71      7.22 o
  -2   2   3        4.36       14.55      0.99 o
  -1   2   3     1122.78     1272.40     14.80 o
   0   2   3      194.91      159.76      2.78 o
   1   2   3       58.23       57.18      1.00 o
   2   2   3      588.86      553.85      4.66 o
   3   2   3      885.55      895.30      6.97 o
   4   2   3      351.41      319.28      3.29 o
   5   2   3      140.63      165.95      2.38 o
   6   2   3      440.92      438.74      4.99 o
   7   2   3      603.13      596.48      6.53 o
   8   2   3      185.46      167.96      3.40 o
   9   2   3       90.44       84.52      2.87 o
  10   2   3        3.60        2.79      1.47 o
  11   2   3      160.68      161.12      4.62 o
  12   2   3      208.17      214.75      5.51 o
  13   2   3       34.90       29.06      3.00 o
  14   2   3      118.27      121.17      4.70 o
  15   2   3       13.26       11.84      2.60 o
  16   2   3        2.33        0.91      2.42 o
  17   2   3        0.27       -2.76      2.76 o
 -18   3   3       43.05       47.30      5.64 o
 -17   3   3        3.61        3.86      2.80 o
 -16   3   3       95.15      105.60      4.96 o
 -15   3   3      350.53      321.35      6.35 o
 -14   3   3        2.74       -1.29      1.44 o
 -13   3   3       10.87        6.95      2.64 o
 -12   3   3        3.20        0.93      1.28 o
 -11   3   3        0.49       -0.94      1.51 o
 -10   3   3      109.28       93.91      2.59 o
  -9   3   3        0.01       -0.88      0.88 o
  -8   3   3        0.42       -0.95      0.95 o
  -7   3   3       32.08       57.17      1.63 o
  -6   3   3      204.47      196.62      2.88 o
  -5   3   3      817.24      774.55      9.05 o
  -4   3   3     1065.15     1015.51     26.18 o
  -3   3   3       53.80       74.88      4.62 o
  -2   3   3      398.79      382.93      5.55 o
  -1   3   3       41.13       17.18      0.88 o
   0   3   3     1015.55     1032.64     10.71 o
   1   3   3      242.99      269.49      2.90 o
   2   3   3       26.20       23.29      0.85 o
   3   3   3      194.94      181.37      2.54 o
   4   3   3      520.23      506.00      5.03 o
   5   3   3      409.00      412.70      4.42 o
   6   3   3      588.48      559.00      5.77 o
   7   3   3        4.46        0.77      0.77 o
   8   3   3       33.83       33.24      1.86 o
   9   3   3      110.22      108.31      3.26 o
  10   3   3       62.97       56.41      2.55 o
  11   3   3      256.88      263.32      5.40 o
  12   3   3      179.71      168.28      5.03 o
  13   3   3        1.32       -1.76      1.76 o
  14   3   3       27.90       29.57      3.10 o
  15   3   3       44.60       38.27      5.12 o
  16   3   3        1.75       -0.40      3.57 o
 -18   4   3       50.48       57.88      6.02 o
 -17   4   3        4.15        2.41      3.37 o
 -16   4   3       17.98       16.97      3.85 o
 -15   4   3       15.45       13.08      2.93 o
 -14   4   3       18.14       17.36      2.46 o
 -13   4   3       39.30       36.86      2.80 o
 -12   4   3      205.17      202.27      4.60 o
 -11   4   3        0.72       -1.15      1.15 o
 -10   4   3       13.72       10.32      1.28 o
  -9   4   3        8.03        3.42      1.14 o
  -8   4   3       60.83       62.29      1.77 o
  -7   4   3       59.27       52.80      3.08 o
  -6   4   3       71.80       91.55      2.37 o
  -5   4   3        8.63        2.88      1.13 o
  -4   4   3      200.16      206.73      4.01 o
  -3   4   3      734.53      779.19     10.78 o
  -2   4   3      109.15      115.72      3.29 o
  -1   4   3      220.55      219.98      3.93 o
   0   4   3       88.54       82.74      1.92 o
   1   4   3       56.93       77.01      3.14 o
   2   4   3      849.86      856.33     10.09 o
   3   4   3      112.97      120.86      1.83 o
   4   4   3      706.89      718.97      6.77 o
   5   4   3       37.05       36.02      1.23 o
   6   4   3       12.24        8.80      0.87 o
   7   4   3       40.02       35.51      1.95 o
   8   4   3       12.09       12.26      1.32 o
   9   4   3       26.46       21.41      1.78 o
  10   4   3      127.59      133.81      4.66 o
  11   4   3        9.27        7.91      1.81 o
  12   4   3       78.28       61.65      4.40 o
  13   4   3      142.62      144.76      8.95 o
  14   4   3       32.47       31.25      4.63 o
  15   4   3        2.66       -3.24      3.24 o
 -16   5   3       12.98        4.67      3.37 o
 -15   5   3        3.61        3.08      3.12 o
 -14   5   3       26.01       19.15      3.07 o
 -13   5   3      257.36      271.33     14.23 o
 -12   5   3       13.31       10.74      2.49 o
 -11   5   3       41.64       45.82      3.41 o
 -10   5   3        7.41        5.38      1.60 o
  -9   5   3       70.07       66.87      3.24 o
  -8   5   3        0.40       -0.40      0.90 o
  -7   5   3      108.20      110.92      2.34 o
  -6   5   3       35.96       38.71      1.82 o
  -5   5   3        8.17        8.01      1.06 o
  -4   5   3      247.31      241.73      3.93 o
  -3   5   3        0.22       -1.46      1.46 o
  -2   5   3        6.02        3.10      1.34 o
  -1   5   3       25.72       23.54      1.41 o
   0   5   3       18.83       20.08      2.06 o
   1   5   3      137.77      119.00      3.51 o
   2   5   3      169.17      151.36      4.78 o
   3   5   3      919.30      968.36     10.59 o
   4   5   3       23.65       19.42      1.41 o
   5   5   3        0.03       -0.67      0.67 o
   6   5   3       36.77       39.77      1.54 o
   7   5   3       14.20        8.86      1.22 o
   8   5   3       23.39       26.37      2.51 o
   9   5   3        0.63       -0.63      1.85 o
  10   5   3       31.83       30.20      3.16 o
  11   5   3       65.37       59.22      4.17 o
  12   5   3       24.67       25.86      3.43 o
  13   5   3        0.10       -0.52      3.23 o
  14   5   3        1.63       -3.30      3.30 o
 -15   6   3       20.39       19.39      4.08 o
 -14   6   3        2.46        0.55      2.94 o
 -13   6   3        0.83        5.65      2.54 o
 -12   6   3      144.06      167.18      6.27 o
 -11   6   3       40.80       36.14      4.05 o
 -10   6   3       30.74       30.07      2.61 o
  -9   6   3      171.93      177.76      4.90 o
  -8   6   3       68.29       80.17      3.97 o
  -7   6   3       10.16       10.57      1.70 o
  -6   6   3      257.40      280.64      6.66 o
  -5   6   3      158.13      170.38      3.68 o
  -4   6   3      127.76      121.74      4.09 o
  -3   6   3        5.46        4.71      1.55 o
  -2   6   3       27.49       27.23      1.65 o
  -1   6   3      120.19      130.07      3.33 o
   0   6   3      294.26      321.65      5.70 o
   1   6   3       46.37       42.60      2.60 o
   2   6   3      844.83      842.23     19.44 o
   3   6   3       18.65       20.85      2.16 o
   4   6   3      241.48      246.68      5.33 o
   5   6   3       52.91       52.89      4.06 o
   6   6   3        0.21       -0.30      1.55 o
   7   6   3       23.10       14.12      2.10 o
   8   6   3       53.88       58.81      3.31 o
   9   6   3        1.00       -0.60      1.89 o
  10   6   3       38.23       38.44      3.20 o
  11   6   3       27.20       26.17      3.43 o
  12   6   3        0.40        0.27      3.04 o
  13   6   3        3.61        0.00      3.24 o
 -13   7   3       19.07       16.31      3.52 o
 -12   7   3       24.97       23.79      3.16 o
 -11   7   3       41.80       44.51      3.13 o
 -10   7   3        3.19        5.57      2.03 o
  -9   7   3       14.21       11.69      2.05 o
  -8   7   3       30.37       34.83      2.50 o
  -7   7   3       51.62       61.47      2.98 o
  -6   7   3       16.16       20.72      2.61 o
  -5   7   3        9.37        5.23      1.88 o
  -4   7   3       35.94       46.45      2.85 o
  -3   7   3        8.90        6.92      1.77 o
  -2   7   3        1.71       -0.33      1.54 o
  -1   7   3       76.30       81.35      3.05 o
   0   7   3      114.54      126.75      5.12 o
   1   7   3       23.89       26.28      5.40 o
   2   7   3       21.38       15.47      2.60 o
   3   7   3       28.35       31.40      3.27 o
   4   7   3       12.01       14.03      1.79 o
   5   7   3        9.17        6.91      1.78 o
   6   7   3      106.22      117.85      6.74 o
   7   7   3       17.93       18.94      2.34 o
   8   7   3        0.92       -0.54      1.94 o
   9   7   3       20.24       26.10      2.80 o
  10   7   3       65.09       63.64      3.84 o
  11   7   3        0.38       -2.43      2.43 o
 -11   8   3        1.63        3.47      4.87 o
 -10   8   3       33.67       34.35      3.21 o
  -9   8   3        1.84        1.93      2.14 o
  -8   8   3       49.20       51.27      5.76 o
  -7   8   3        0.45       -1.78      2.87 o
  -6   8   3       16.13       16.54      3.05 o
  -5   8   3        4.75       -0.12      2.30 o
  -4   8   3        2.14        0.23      2.19 o
  -3   8   3       28.65       31.38      3.65 o
  -2   8   3       37.83       44.53      5.32 o
  -1   8   3        6.47        7.22      4.11 o
   0   8   3        1.84        0.25      5.40 o
   1   8   3       58.41       31.60      7.53 o
   2   8   3        3.82        5.06      2.35 o
   3   8   3       62.01       68.51      7.94 o
   4   8   3      215.27      210.85      7.60 o
   5   8   3        1.07        2.19      1.88 o
   6   8   3       31.19       29.36      2.81 o
   7   8   3       12.64       17.46      3.96 o
   8   8   3        4.35        3.11      2.35 o
   9   8   3        9.89       12.43      3.01 o
  -7   9   3       18.22       29.14      7.12 o
  -6   9   3        1.28        0.82      5.89 o
  -5   9   3        0.30        1.56      5.73 o
  -4   9   3       34.05       37.96      6.06 o
  -3   9   3        1.65        0.86      4.32 o
  -2   9   3       15.46        6.07      4.45 o
  -1   9   3       14.34       12.64      4.78 o
   0   9   3        2.10       -0.64      4.14 o
   1   9   3        8.59       -0.54      4.25 o
   2   9   3        8.24        5.08      6.55 o
   3   9   3        0.77       -1.80      5.89 o
   4   9   3        0.70       14.24      7.04 o
   5   9   3       30.30       40.77      8.43 o
 -18   0   4       53.87       58.00      6.05 o
 -16   0   4      237.86      225.56      7.59 o
 -14   0   4      240.73      237.27      9.87 o
 -12   0   4        0.31       -2.81      3.77 o
 -10   0   4      134.72      139.76      5.61 o
  -8   0   4      100.18      106.35      3.48 o
  -6   0   4      113.57       94.07      3.59 o
  -4   0   4       16.52       15.69      1.72 o
  -2   0   4     1896.46     1771.39     26.49 o
   0   0   4     3095.98     3187.88     36.21 o
   2   0   4     2987.01     3246.80     34.12 o
   4   0   4       27.71       44.68      1.90 o
   6   0   4     2243.42     2327.06     31.61 o
   8   0   4      203.60      203.21      7.85 o
  10   0   4       82.52       69.41      4.15 o
  12   0   4        9.40       11.68      2.70 o
  14   0   4       23.07       23.61      3.42 o
  16   0   4      159.60      162.13     10.15 o
 -19   1   4       83.44       93.13      5.06 o
 -18   1   4        1.84        2.28      2.05 o
 -17   1   4      210.80      251.64      5.92 o
 -16   1   4        5.58        2.75      1.64 o
 -15   1   4      289.30      266.06      5.67 o
 -14   1   4      172.00      149.46      4.24 o
 -13   1   4      401.29      367.19      6.36 o
 -12   1   4      293.82      255.81      6.11 o
 -11   1   4      132.82      130.36      4.09 o
 -10   1   4      200.77      171.55      4.89 o
  -9   1   4      232.39      217.77      4.28 o
  -8   1   4        4.12        0.12      0.84 o
  -7   1   4      819.22      766.07     11.13 o
  -6   1   4     1404.36     1443.57     17.23 o
  -5   1   4      134.90      174.43      2.89 o
  -4   1   4     4249.71     4237.50     53.19 o
  -3   1   4        0.02        1.78      0.68 o
  -2   1   4      951.25      900.58     11.46 o
  -1   1   4     3043.76     3136.71     28.26 o
   0   1   4      406.05      373.72      3.57 o
   1   1   4      594.82      581.11      5.03 o
   2   1   4       11.59       11.54      0.58 o
   3   1   4      109.64      118.15      1.65 o
   4   1   4      150.12      133.28      1.97 o
   5   1   4      987.81      972.96      9.45 o
   6   1   4       62.15       65.57      1.87 o
   7   1   4      895.23      948.75     10.91 o
   8   1   4       16.50       20.74      1.53 o
   9   1   4     1068.45     1033.02     12.17 o
  10   1   4      512.28      545.04      8.36 o
  11   1   4       40.20       34.90      2.39 o
  12   1   4      117.27      124.16      4.08 o
  13   1   4        0.03       -1.53      1.53 o
  14   1   4        8.08        5.18      2.08 o
  15   1   4       73.45       80.31      4.70 o
  16   1   4        0.18       -2.41      2.41 o
  17   1   4       65.92       69.38      4.91 o
 -19   2   4       38.00       33.87      3.56 o
 -18   2   4       52.39       50.86      4.24 o
 -17   2   4        2.19        0.97      1.86 o
 -16   2   4      120.42      135.53      4.28 o
 -15   2   4       23.12       18.02      2.05 o
 -14   2   4       10.21        6.15      1.68 o
 -13   2   4      154.32      154.94      3.95 o
 -12   2   4      479.83      471.77      7.93 o
 -11   2   4        1.42       -1.46      1.46 o
 -10   2   4       74.30       67.05      2.74 o
  -9   2   4       35.19       24.84      1.43 o
  -8   2   4      459.14      457.60      6.16 o
  -7   2   4     1467.55     1543.71     20.75 o
  -6   2   4      226.67      253.70      4.01 o
  -5   2   4       88.67      102.91      1.90 o
  -4   2   4      725.02      726.95      8.98 o
  -3   2   4     1500.02     1512.48     19.61 o
  -2   2   4     1246.20     1259.86     14.66 o
  -1   2   4      412.16      416.38      5.02 o
   0   2   4      746.27      788.29      6.89 o
   1   2   4      811.33      785.52      7.31 o
   2   2   4     2068.79     2260.81     17.79 o
   3   2   4       80.60       76.36      1.38 o
   4   2   4      273.34      250.14      3.08 o
   5   2   4      523.23      591.61      5.94 o
   6   2   4      719.28      708.55      7.41 o
   7   2   4      226.19      196.99      3.43 o
   8   2   4      113.69      116.89      3.19 o
   9   2   4       46.23       38.06      2.13 o
  10   2   4      184.18      173.74      4.75 o
  11   2   4        2.41        2.55      1.71 o
  12   2   4       17.91        9.51      2.13 o
  13   2   4      240.86      247.25      6.35 o
  14   2   4        0.20       -0.86      2.19 o
  15   2   4        3.25       -1.80      2.20 o
  16   2   4       16.17       16.24      3.10 o
 -18   3   4       49.55       64.36      6.08 o
 -17   3   4      121.92      138.69      6.66 o
 -16   3   4        2.83       -1.83      1.84 o
 -15   3   4       46.10       45.03      2.67 o
 -14   3   4        4.33        2.89      2.31 o
 -13   3   4        0.12       -1.78      1.78 o
 -12   3   4        2.64        0.04      1.23 o
 -11   3   4      518.82      497.27      8.01 o
 -10   3   4      263.78      248.66      4.91 o
  -9   3   4       24.05       18.26      1.43 o
  -8   3   4      302.00      298.46      5.27 o
  -7   3   4        0.98        3.16      0.74 o
  -6   3   4       55.82       48.01      1.84 o
  -5   3   4     1133.34     1136.46     15.31 o
  -4   3   4      367.47      326.04      5.30 o
  -3   3   4     1981.63     2137.11     24.54 o
  -2   3   4     1302.54     1295.00     15.10 o
  -1   3   4      381.36      416.46      4.69 o
   0   3   4        5.41        2.27      0.40 o
   1   3   4       83.76       80.12      1.64 o
   2   3   4     1431.32     1470.96     13.10 o
   3   3   4       25.12       24.06      1.02 o
   4   3   4       87.03       98.36      1.84 o
   5   3   4      771.59      814.59      7.78 o
   6   3   4      373.02      371.04      4.36 o
   7   3   4       52.80       55.92      1.83 o
   8   3   4       27.21       20.76      1.76 o
   9   3   4       66.18       67.10      2.74 o
  10   3   4      543.31      524.30      8.09 o
  11   3   4       98.41      117.42      4.27 o
  12   3   4       82.04       80.49      3.83 o
  13   3   4       35.92       39.88      3.05 o
  14   3   4       19.03       12.91      3.09 o
  15   3   4        0.37       -0.11      3.34 o
  16   3   4        0.39       -0.09      3.63 o
 -18   4   4       20.90       13.03      4.26 o
 -17   4   4       19.03       19.20      4.08 o
 -16   4   4        0.62       -2.71      2.71 o
 -15   4   4       23.37       17.99      3.10 o
 -14   4   4        7.49        5.69      2.13 o
 -13   4   4       68.14       62.09      3.10 o
 -12   4   4       11.18        7.31      1.54 o
 -11   4   4        2.78        0.52      1.20 o
 -10   4   4       18.54       14.72      1.39 o
  -9   4   4      427.69      440.92      7.06 o
  -8   4   4      356.38      365.53      5.23 o
  -7   4   4      486.60      477.45      6.21 o
  -6   4   4      175.23      178.18      3.35 o
  -5   4   4        0.12        0.56      0.76 o
  -4   4   4      407.35      410.88     32.65 o
  -3   4   4      765.25      766.70     10.77 o
  -2   4   4      262.14      244.04      4.09 o
  -1   4   4       60.18       62.28      1.65 o
   0   4   4      701.04      687.94      8.09 o
   1   4   4      724.43      716.78      9.43 o
   2   4   4       96.43       96.30      2.68 o
   3   4   4       13.51       17.08      1.00 o
   4   4   4       66.75       67.44      1.78 o
   5   4   4      121.56      127.82      2.40 o
   6   4   4      178.08      169.85      2.75 o
   7   4   4      376.20      387.35      4.93 o
   8   4   4        3.51        1.79      1.21 o
   9   4   4       12.49       11.72      1.61 o
  10   4   4        0.31        0.93      1.58 o
  11   4   4        6.15        1.80      1.92 o
  12   4   4      100.99      103.55      7.24 o
  13   4   4      139.06      153.88      8.22 o
  14   4   4       19.47       12.46      3.95 o
  15   4   4        3.85        9.83      3.85 o
 -17   5   4       21.64       28.48      4.69 o
 -16   5   4        1.81        2.95      3.36 o
 -15   5   4        3.94        3.88      3.04 o
 -14   5   4       19.37       13.27      2.91 o
 -13   5   4        5.83        1.35      2.41 o
 -12   5   4        0.77       -0.09      2.19 o
 -11   5   4        0.08       -1.25      1.91 o
 -10   5   4        1.96        0.35      1.43 o
  -9   5   4       29.88       31.51      2.07 o
  -8   5   4      407.50      430.25      6.06 o
  -7   5   4       23.43       16.73      1.56 o
  -6   5   4       21.90       26.12      2.22 o
  -5   5   4       61.17       57.16      2.66 o
  -4   5   4       41.32       34.61      1.85 o
  -3   5   4        4.41        4.67      1.16 o
  -2   5   4      516.14      545.63     10.56 o
  -1   5   4       48.22       41.42      1.98 o
   0   5   4       63.17       61.09      2.01 o
   1   5   4      200.19      218.16      4.01 o
   2   5   4      370.42      401.78      5.53 o
   3   5   4       63.88       66.48      2.03 o
   4   5   4        3.36        3.49      0.76 o
   5   5   4        0.06       -0.72      0.72 o
   6   5   4      104.69       99.24      2.57 o
   7   5   4       15.72       16.14      1.60 o
   8   5   4      646.83      675.18     11.80 o
   9   5   4       69.33       65.78      3.63 o
  10   5   4       39.76       37.24      3.50 o
  11   5   4       75.41       64.59      4.57 o
  12   5   4        0.05       -2.56      3.00 o
  13   5   4        0.46       -3.04      3.04 o
  14   5   4      138.43      141.41     14.08 o
 -15   6   4       22.17       22.55      4.11 o
 -14   6   4        7.94        8.75      3.23 o
 -13   6   4       19.37       23.26      3.19 o
 -12   6   4        6.78        5.26      2.48 o
 -11   6   4       42.05       35.82      4.33 o
 -10   6   4        2.55        4.06      1.92 o
  -9   6   4      117.17      122.11      4.14 o
  -8   6   4        1.03       -0.53      1.50 o
  -7   6   4       21.76       24.50      2.00 o
  -6   6   4        0.02       -1.09      1.09 o
  -5   6   4        1.50       -0.36      1.11 o
  -4   6   4       35.64       30.93      2.42 o
  -3   6   4       18.75       18.65      1.99 o
  -2   6   4        9.86        6.04      1.15 o
  -1   6   4       88.16       84.46      4.28 o
   0   6   4        7.35        4.28      1.05 o
   1   6   4       75.68       88.22      3.77 o
   2   6   4       16.63       18.30      1.44 o
   3   6   4        1.36        2.41      1.39 o
   4   6   4        8.84       11.29      1.94 o
   5   6   4       24.99       29.25      2.31 o
   6   6   4       24.18       18.16      2.17 o
   7   6   4       29.61       32.28      2.65 o
   8   6   4       10.07       11.71      2.25 o
   9   6   4       90.21       98.63      4.47 o
  10   6   4        0.00       -1.04      2.07 o
  11   6   4        3.07        0.87      2.95 o
  12   6   4        2.77        1.38      3.18 o
 -13   7   4       16.45       10.97      4.99 o
 -12   7   4        9.13       11.33      2.96 o
 -11   7   4        4.29        6.42      2.15 o
 -10   7   4       82.15       78.27      3.80 o
  -9   7   4        1.86        1.42      1.80 o
  -8   7   4        1.39        1.63      1.68 o
  -7   7   4        0.81        0.16      1.46 o
  -6   7   4        0.37        0.40      1.30 o
  -5   7   4        0.24        0.82      1.73 o
  -4   7   4        6.01        4.42      1.72 o
  -3   7   4       11.60       11.12      2.28 o
  -2   7   4      183.90      193.85      4.82 o
  -1   7   4        2.26        0.09      2.03 o
   0   7   4        6.50        6.61      2.34 o
   1   7   4       15.52        9.89      2.47 o
   2   7   4        0.79        1.76      2.28 o
   3   7   4       18.61       16.94      1.87 o
   4   7   4       81.05       74.70      4.76 o
   5   7   4       69.42       88.31      7.38 o
   6   7   4       76.45       79.81      4.27 o
   7   7   4       73.26       58.12      3.97 o
   8   7   4       17.14       17.26      2.56 o
   9   7   4        0.03       -1.98      1.98 o
  10   7   4        6.99        1.97      2.65 o
  11   7   4        2.66        2.87      3.60 o
 -11   8   4        0.67       -2.08      2.55 o
 -10   8   4        3.32        1.89      2.57 o
  -9   8   4       98.84       99.12      4.57 o
  -8   8   4       13.31       13.01      2.24 o
  -7   8   4        0.96       -1.33      2.64 o
  -6   8   4        0.19       -1.25      2.43 o
  -5   8   4       36.30       37.35      3.61 o
  -4   8   4        0.32       -2.04      2.04 o
  -3   8   4        0.51        1.57      1.94 o
  -2   8   4       13.91       17.94      4.04 o
  -1   8   4        0.59        0.60      2.26 o
   0   8   4        2.38        1.66      2.20 o
   1   8   4        1.61        0.49      2.66 o
   2   8   4       51.18       48.48      4.01 o
   3   8   4       12.92       21.23      3.17 o
   4   8   4       17.05       23.22      3.44 o
   5   8   4       40.94       37.75      2.85 o
   6   8   4       12.38       17.20      3.07 o
   7   8   4        1.33        0.39      2.24 o
   8   8   4        3.49        3.23      2.42 o
  -6   9   4        0.10       -0.82      5.24 o
  -5   9   4        5.34        6.12      4.62 o
  -4   9   4        7.92        4.71      4.45 o
  -3   9   4       40.87       39.27      5.73 o
  -2   9   4        1.72       -2.80      4.10 o
  -1   9   4        1.00       -0.90      4.19 o
   0   9   4        1.54       -0.33      4.10 o
   1   9   4        5.39        7.61      6.55 o
   2   9   4        0.00       -5.73      5.73 o
   3   9   4       32.72       32.83      7.78 o
   4   9   4        3.79        9.99      6.71 o
 -19   0   5        0.49        4.00      3.44 o
 -17   0   5      102.79       89.20      5.32 o
 -15   0   5      119.12      110.98      5.32 o
 -13   0   5      302.51      302.36     11.91 o
 -11   0   5       24.02       25.47      2.95 o
  -9   0   5       59.12       39.54      4.26 o
  -7   0   5       14.16       13.62      2.70 o
  -5   0   5     1542.12     1673.65     31.17 o
  -3   0   5      666.18      730.12     13.88 o
  -1   0   5     2243.49     2109.93     25.44 o
   1   0   5       40.74       44.79      1.53 o
   3   0   5     6160.12     6114.39     63.73 o
   5   0   5     1991.28     2100.81     32.87 o
   7   0   5      444.53      460.04      9.62 o
   9   0   5      216.88      228.43     14.82 o
  11   0   5      191.08      178.90      6.55 o
  13   0   5       61.87       64.50      5.61 o
  15   0   5      105.38      116.96      8.10 o
 -19   1   5        1.66        2.70      2.45 o
 -18   1   5       30.13       36.09      3.03 o
 -17   1   5        5.54        4.00      1.85 o
 -16   1   5        0.87        1.40      1.60 o
 -15   1   5       84.36       76.51      3.32 o
 -14   1   5      503.49      482.55      8.58 o
 -13   1   5      321.24      318.71      7.22 o
 -12   1   5      725.77      745.47     12.52 o
 -11   1   5      322.40      322.60      6.66 o
 -10   1   5        5.43        1.15      1.27 o
  -9   1   5      104.36       91.58      4.30 o
  -8   1   5      435.64      370.75      7.42 o
  -7   1   5      473.54      551.44     15.82 o
  -6   1   5     1947.46     1889.36     22.23 o
  -5   1   5      560.27      710.26     10.18 o
  -4   1   5       92.71      127.67      3.12 o
  -3   1   5     1217.12     1237.74     16.42 o
  -2   1   5      797.63      766.62      7.99 o
  -1   1   5      816.81      783.79      7.72 o
   0   1   5      209.92      257.25      2.77 o
   1   1   5      100.96      115.07      1.70 o
   2   1   5       93.68       94.09      1.68 o
   3   1   5      335.59      388.31      3.94 o
   4   1   5     2638.39     2810.55     26.12 o
   5   1   5       53.45       60.42      1.94 o
   6   1   5        1.38        0.43      0.92 o
   7   1   5      118.31      126.21      3.06 o
   8   1   5      314.53      316.99      5.56 o
   9   1   5      534.67      517.40      8.71 o
  10   1   5       51.96       44.33      2.85 o
  11   1   5      407.59      391.95      7.73 o
  12   1   5      316.83      339.81      7.29 o
  13   1   5       24.00       22.18      2.53 o
  14   1   5       33.08       38.92      3.19 o
  15   1   5       45.36       55.86      4.52 o
  16   1   5        0.19       -2.04      2.46 o
 -19   2   5        0.01        1.49      2.49 o
 -18   2   5       24.83       18.22      2.55 o
 -17   2   5        6.86        5.26      1.88 o
 -16   2   5       36.21       40.64      2.64 o
 -15   2   5        0.78       -1.50      1.50 o
 -14   2   5      114.52      104.91      3.60 o
 -13   2   5       18.55       11.69      2.15 o
 -12   2   5      207.10      196.33      5.31 o
 -11   2   5     1129.53     1138.43     17.18 o
 -10   2   5      175.00      166.49      3.42 o
  -9   2   5       37.95       32.72      1.84 o
  -8   2   5        0.66       -0.88      0.88 o
  -7   2   5      655.85      669.09      9.84 o
  -6   2   5     1586.08     1577.45     21.00 o
  -5   2   5      816.77      877.89     12.22 o
  -4   2   5      284.84      268.58      4.39 o
  -3   2   5     1032.57     1014.15     13.68 o
  -2   2   5       65.68       59.87      1.72 o
  -1   2   5        0.33        0.90      0.50 o
   0   2   5      240.41      218.70      2.52 o
   1   2   5       46.09       48.08      1.20 o
   2   2   5      142.91      165.96      2.37 o
   3   2   5     2269.40     2339.56     21.83 o
   4   2   5        8.53        6.01      0.82 o
   5   2   5     1180.17     1099.70     10.12 o
   6   2   5       92.62      101.77      2.51 o
   7   2   5        0.66       -0.40      1.39 o
   8   2   5       11.67       12.36      1.55 o
   9   2   5     1011.26     1029.23     14.52 o
  10   2   5       32.62       26.96      2.66 o
  11   2   5       44.61       52.95      3.15 o
  12   2   5       55.08       54.67      3.78 o
  13   2   5        0.21       -1.87      1.87 o
  14   2   5        9.74        6.35      2.49 o
  15   2   5       46.65       54.69      4.19 o
  16   2   5        0.15       -0.21      2.84 o
 -19   3   5       18.94       24.53      4.80 o
 -18   3   5        0.50       -3.01      3.01 o
 -17   3   5       21.24       13.59      3.14 o
 -16   3   5        1.94        2.05      1.70 o
 -15   3   5        8.28        1.87      1.61 o
 -14   3   5      501.46      521.95      8.23 o
 -13   3   5      455.52      444.05      7.19 o
 -12   3   5       17.49       20.11      2.14 o
 -11   3   5      203.98      184.97      4.41 o
 -10   3   5      294.16      308.40      5.62 o
  -9   3   5       11.86        9.95      1.11 o
  -8   3   5      768.76      819.17     13.61 o
  -7   3   5       63.69       64.82      2.23 o
  -6   3   5        5.87       12.65      1.09 o
  -5   3   5     1123.55     1125.51     16.37 o
  -4   3   5      256.26      260.43      4.36 o
  -3   3   5      121.09      136.92      2.74 o
  -2   3   5      233.76      233.13      3.30 o
  -1   3   5      663.67      670.07      6.77 o
   0   3   5       89.09       97.04      1.76 o
   1   3   5     2055.48     2195.81     20.33 o
   2   3   5      209.36      241.66      3.29 o
   3   3   5       10.47        2.32      0.72 o
   4   3   5      374.27      367.36      6.62 o
   5   3   5       50.89       48.00      1.52 o
   6   3   5       52.16       44.36      1.58 o
   7   3   5      866.41      876.90      9.74 o
   8   3   5        0.29       -1.67      1.67 o
   9   3   5        0.33        0.42      1.40 o
  10   3   5      391.58      421.43      8.90 o
  11   3   5      736.66      786.39     12.41 o
  12   3   5       56.07       59.75      3.48 o
  13   3   5        8.14        8.12      2.92 o
  14   3   5       54.74       54.25      5.87 o
  15   3   5        6.09        3.69      3.71 o
 -18   4   5        9.26        9.74      3.85 o
 -17   4   5        2.11        7.06      3.36 o
 -16   4   5       54.88       45.30      4.95 o
 -15   4   5        9.81       11.91      2.82 o
 -14   4   5       53.25       63.11      3.70 o
 -13   4   5      400.57      395.62      7.39 o
 -12   4   5      115.48      129.00      3.52 o
 -11   4   5      128.14      120.08      3.92 o
 -10   4   5       47.51       45.51      2.20 o
  -9   4   5        9.72        7.71      1.28 o
  -8   4   5       94.10       98.67      2.45 o
  -7   4   5      167.13      169.46      3.46 o
  -6   4   5     1086.02     1096.14     15.09 o
  -5   4   5       44.41       40.96      1.54 o
  -4   4   5      570.09      562.90     12.24 o
  -3   4   5       37.37       31.55      3.43 o
  -2   4   5       69.43       70.45      2.26 o
  -1   4   5      216.47      214.37      4.34 o
   0   4   5      444.06      436.91      6.36 o
   1   4   5      265.22      296.85      3.58 o
   2   4   5        2.09        0.14      0.72 o
   3   4   5       36.80       38.02      1.48 o
   4   4   5       52.38       55.55      1.67 o
   5   4   5       51.58       38.12      1.42 o
   6   4   5       45.74       43.21      1.67 o
   7   4   5        2.60        3.27      1.20 o
   8   4   5       36.30       33.08      1.98 o
   9   4   5        4.66        1.33      1.38 o
  10   4   5        1.82        0.90      1.85 o
  11   4   5       16.73       17.82      3.14 o
  12   4   5      166.80      172.27      7.20 o
  13   4   5        4.79        2.54      3.54 o
  14   4   5       12.50        6.13      3.78 o
 -17   5   5       18.66       24.66      4.51 o
 -16   5   5       84.63       73.06      5.97 o
 -15   5   5        2.22        8.31      3.24 o
 -14   5   5       30.27       21.55      3.15 o
 -13   5   5       73.16       71.94      4.48 o
 -12   5   5      205.13      188.25      6.42 o
 -11   5   5       90.01       89.82      4.51 o
 -10   5   5      163.53      158.23      5.74 o
  -9   5   5       18.90       18.43      2.37 o
  -8   5   5       46.41       48.26      2.17 o
  -7   5   5       16.78       20.68      1.35 o
  -6   5   5       67.54       66.21      3.21 o
  -5   5   5      441.47      451.97     14.18 o
  -4   5   5      226.66      232.96      5.19 o
  -3   5   5      480.83      506.24      7.80 o
  -2   5   5      251.74      279.90      4.91 o
  -1   5   5      515.20      559.48      7.79 o
   0   5   5      150.55      144.93      3.18 o
   1   5   5      165.78      153.64      2.96 o
   2   5   5      123.31      129.93      3.17 o
   3   5   5       12.44       11.12      1.21 o
   4   5   5       51.02       58.64      2.20 o
   5   5   5       69.19       63.36      3.57 o
   6   5   5      285.25      287.54      7.26 o
   7   5   5       12.18       14.30      2.28 o
   8   5   5       25.61       22.61      2.54 o
   9   5   5        1.88       -1.01      1.91 o
  10   5   5       62.98       54.82      4.22 o
  11   5   5       14.71       11.09      3.11 o
  12   5   5        0.32       -2.58      3.10 o
  13   5   5      194.73      214.30      9.84 o
 -15   6   5        1.97        1.37      3.15 o
 -14   6   5        2.06        2.39      3.00 o
 -13   6   5        3.96        4.89      2.63 o
 -12   6   5        7.94        7.87      2.52 o
 -11   6   5       17.72       17.51      3.13 o
 -10   6   5      249.86      271.08      7.85 o
  -9   6   5        0.01       -0.18      1.62 o
  -8   6   5      114.75      106.56      3.69 o
  -7   6   5      201.21      200.15     10.57 o
  -6   6   5       13.83       10.36      1.97 o
  -5   6   5       12.89        9.35      1.47 o
  -4   6   5      282.01      309.79      5.73 o
  -3   6   5      122.58      115.90      3.68 o
  -2   6   5        3.28        1.53      1.17 o
  -1   6   5       56.71       65.07      2.71 o
   0   6   5        0.02       -0.98      0.98 o
   1   6   5        0.01       -0.91      0.91 o
   2   6   5      132.82      133.68      5.10 o
   3   6   5       46.94       48.57      2.60 o
   4   6   5        3.11        2.93      2.27 o
   5   6   5       29.39       23.57      2.56 o
   6   6   5        5.82        1.41      2.04 o
   7   6   5        1.19       -0.55      1.81 o
   8   6   5       12.08       11.36      2.58 o
   9   6   5        3.81        1.18      2.14 o
  10   6   5        2.95        3.08      2.33 o
  11   6   5       19.83       17.78      3.82 o
  12   6   5       30.20       34.24      6.06 o
 -13   7   5        1.04        0.74      3.77 o
 -12   7   5        0.54       -1.44      3.00 o
 -11   7   5       17.02       11.83      2.58 o
 -10   7   5        4.11        5.28      2.02 o
  -9   7   5      192.01      215.53      5.47 o
  -8   7   5        5.85        8.27      1.87 o
  -7   7   5       99.94      108.58      3.64 o
  -6   7   5        3.66        1.31      1.38 o
  -5   7   5       23.75       26.70      2.57 o
  -4   7   5        5.44        6.36      1.83 o
  -3   7   5      105.65      122.25      6.75 o
  -2   7   5       89.44       81.04      3.72 o
  -1   7   5       29.34       25.66      3.21 o
   0   7   5       36.18       34.47      3.49 o
   1   7   5       33.63       37.58      3.71 o
   2   7   5        8.12        6.50      2.63 o
   3   7   5      102.16       91.45      5.63 o
   4   7   5       17.32       18.44      2.28 o
   5   7   5       80.12       83.84      4.12 o
   6   7   5        2.44        1.16      2.12 o
   7   7   5        3.82        2.60      2.41 o
   8   7   5        0.87       -2.08      2.08 o
   9   7   5        0.32       -1.65      2.31 o
  10   7   5        0.29       -1.99      2.50 o
 -11   8   5        0.03       -2.23      2.46 o
 -10   8   5        0.70       -0.03      2.34 o
  -9   8   5       18.37       13.87      2.71 o
  -8   8   5        0.26       -1.77      2.75 o
  -7   8   5       49.86       57.67      4.58 o
  -6   8   5        0.23       -0.07      2.48 o
  -5   8   5       11.73        5.90      2.43 o
  -4   8   5        2.72        5.92      2.50 o
  -3   8   5        0.02       -2.00      2.13 o
  -2   8   5      114.08      109.80      4.78 o
  -1   8   5        1.81        4.86      2.25 o
   0   8   5       69.63       72.44      4.83 o
   1   8   5        5.87        4.52      2.66 o
   2   8   5       11.63       14.65      3.03 o
   3   8   5        1.12        2.38      2.64 o
   4   8   5        0.02        2.12      1.70 o
   5   8   5       29.25       33.16      2.87 o
   6   8   5        0.01        2.40      2.04 o
   7   8   5        4.89        3.57      2.20 o
  -6   9   5       13.52       22.68      7.53 o
  -5   9   5        1.07       -1.02      3.85 o
  -4   9   5        0.05       -2.08      4.21 o
  -3   9   5        3.68        4.45      4.45 o
  -2   9   5        0.10       -2.30      4.34 o
  -1   9   5       11.42        5.65      4.35 o
   0   9   5        0.86        1.43      4.23 o
   1   9   5       35.21       41.10      8.35 o
   2   9   5        1.03        1.64      6.55 o
   3   9   5        3.14        4.09      6.71 o
 -20   0   6       66.20       77.76      7.00 o
 -18   0   6      319.49      355.82     10.30 o
 -16   0   6       40.51       46.00      3.84 o
 -14   0   6      281.74      284.84     11.17 o
 -12   0   6      837.95      838.26     24.56 o
 -10   0   6     3944.11     3916.46    101.43 o
  -8   0   6      927.25      990.00     28.49 o
  -6   0   6     1067.82     1140.88     35.45 o
  -4   0   6     4255.92     4113.42     93.35 o
  -2   0   6       91.91       85.92      1.86 o
   0   0   6     2604.77     2619.56     30.36 o
   2   0   6     5896.49     6143.77     69.75 o
   4   0   6      610.67      722.02     12.97 o
   6   0   6      548.86      502.83     10.22 o
   8   0   6     1939.59     1905.43     37.83 o
  10   0   6      336.19      310.39     10.55 o
  12   0   6       33.69       32.74      4.30 o
  14   0   6      155.46      176.38      9.21 o
 -20   1   6        0.06        0.69      2.62 o
 -19   1   6       71.01       67.26      4.66 o
 -18   1   6        5.18        8.10      2.18 o
 -17   1   6        7.83        7.26      1.90 o
 -16   1   6        0.09       -1.47      1.47 o
 -15   1   6      460.45      450.67      9.50 o
 -14   1   6      418.84      437.13     11.26 o
 -13   1   6      281.83      275.28      6.72 o
 -12   1   6      778.82      771.40     12.87 o
 -11   1   6       90.47       81.18      3.44 o
 -10   1   6        7.66       11.54      2.17 o
  -9   1   6     1430.40     1485.68     24.97 o
  -8   1   6       40.00       42.78      2.41 o
  -7   1   6       37.33       22.88      2.91 o
  -6   1   6      232.97      252.29      3.99 o
  -5   1   6      192.39      211.21      4.14 o
  -4   1   6       10.55       20.51      2.28 o
  -3   1   6     1605.02     1577.52     18.74 o
  -2   1   6       30.87       28.82      1.01 o
  -1   1   6      197.43      171.86      2.27 o
   0   1   6     4203.20     4488.06     36.16 o
   1   1   6      579.44      625.31      5.91 o
   2   1   6     1600.01     1793.25     17.09 o
   3   1   6     2166.99     2335.88     21.98 o
   4   1   6       25.22       38.15      1.57 o
   5   1   6      575.23      610.85      8.18 o
   6   1   6     1052.23     1092.79     13.35 o
   7   1   6        1.21        4.10      1.38 o
   8   1   6     1643.49     1651.19     23.60 o
   9   1   6      990.76      986.57     15.72 o
  10   1   6      194.50      191.97      5.84 o
  11   1   6        5.83        8.38      2.25 o
  12   1   6        2.63        1.89      2.07 o
  13   1   6      132.41      126.67      5.45 o
  14   1   6        5.98        6.25      2.75 o
  15   1   6       86.51       97.76      5.39 o
 -19   2   6       15.77       11.72      2.85 o
 -18   2   6       28.89       24.69      2.72 o
 -17   2   6        8.55        7.46      1.95 o
 -16   2   6       44.71       43.99      2.70 o
 -15   2   6       25.71       27.03      2.46 o
 -14   2   6      109.13      123.45      4.75 o
 -13   2   6      135.99      133.72      4.75 o
 -12   2   6       65.02       46.16      2.85 o
 -11   2   6       79.71       82.90      4.43 o
 -10   2   6        0.22        0.15      1.29 o
  -9   2   6      202.82      204.56      4.30 o
  -8   2   6     1440.00     1442.46     21.42 o
  -7   2   6      748.32      729.60     10.62 o
  -6   2   6     1019.06     1199.67     24.86 o
  -5   2   6      474.07      470.65      8.80 o
  -4   2   6      598.07      587.24      8.72 o
  -3   2   6        3.03        3.94      1.32 o
  -2   2   6     2924.99     2910.72     30.57 o
  -1   2   6     1344.94     1253.57     14.34 o
   0   2   6      694.37      666.35      7.37 o
   1   2   6       85.98      105.84      2.03 o
   2   2   6       17.85       30.45      1.27 o
   3   2   6      627.73      690.95      7.51 o
   4   2   6       13.44       10.90      0.96 o
   5   2   6      808.74      818.14      8.96 o
   6   2   6      384.29      360.39      6.26 o
   7   2   6       21.67       14.90      1.69 o
   8   2   6      126.18      113.92      3.99 o
   9   2   6      122.87      118.76      4.12 o
  10   2   6      170.92      174.62      5.02 o
  11   2   6       55.60       62.78      3.48 o
  12   2   6       82.90       68.60      4.08 o
  13   2   6       13.39       10.08      2.59 o
  14   2   6      174.26      212.03      7.87 o
  15   2   6        0.03        0.01      2.93 o
 -19   3   6       20.37       20.54      4.51 o
 -18   3   6       20.98       22.51      7.29 o
 -17   3   6       28.62       24.86      4.51 o
 -16   3   6        0.03       -1.27      1.76 o
 -15   3   6       11.05       11.88      1.87 o
 -14   3   6      180.96      182.22      5.61 o
 -13   3   6      110.42      115.22      5.20 o
 -12   3   6       98.14       82.23      5.32 o
 -11   3   6      389.61      373.88      7.42 o
 -10   3   6      299.74      290.51      4.82 o
  -9   3   6       23.81       22.88      2.22 o
  -8   3   6      165.15      164.92      4.59 o
  -7   3   6      538.00      557.44     10.03 o
  -6   3   6      457.40      446.44      9.71 o
  -5   3   6      134.90      141.84      3.54 o
  -4   3   6       42.16       42.67      1.84 o
  -3   3   6      225.10      235.18      3.82 o
  -2   3   6     1232.89     1292.20     15.58 o
  -1   3   6      868.11      921.05      9.81 o
   0   3   6      124.00      109.90      2.22 o
   1   3   6      638.34      702.37      7.93 o
   2   3   6      237.64      246.52      3.45 o
   3   3   6      121.64      139.51      2.58 o
   4   3   6       35.75       46.12      2.04 o
   5   3   6      617.05      637.80      7.36 o
   6   3   6      388.77      396.50      5.72 o
   7   3   6     1591.73     1581.87     20.23 o
   8   3   6        3.15        0.04      1.56 o
   9   3   6       66.97       67.79      3.24 o
  10   3   6      134.09      144.99      7.54 o
  11   3   6      119.21      129.08      4.71 o
  12   3   6       11.80        7.48      2.26 o
  13   3   6       72.01       63.74      4.85 o
  14   3   6       17.65       13.18      4.17 o
 -18   4   6        2.27       -1.13      3.36 o
 -17   4   6       17.73       20.50      4.06 o
 -16   4   6        5.30        3.07      3.04 o
 -15   4   6       16.76       15.82      3.82 o
 -14   4   6      130.27      131.62      4.33 o
 -13   4   6        2.11        2.07      1.98 o
 -12   4   6       14.92        7.72      1.93 o
 -11   4   6       77.69       73.79      4.04 o
 -10   4   6       85.10       85.58      2.97 o
  -9   4   6       53.69       48.45      2.17 o
  -8   4   6      453.33      506.16      9.32 o
  -7   4   6       42.40       44.05      2.09 o
  -6   4   6      213.05      205.48      4.06 o
  -5   4   6       38.55       39.51      2.68 o
  -4   4   6       16.41       14.23      0.97 o
  -3   4   6      211.88      194.68      3.27 o
  -2   4   6        3.46       -0.36      0.50 o
  -1   4   6       19.57       15.93      0.86 o
   0   4   6       87.08       89.65      1.98 o
   1   4   6      632.50      617.23      7.16 o
   2   4   6       10.83        7.00      0.94 o
   3   4   6       26.10       28.83      1.44 o
   4   4   6      300.87      280.96      3.87 o
   5   4   6        8.65        7.96      1.18 o
   6   4   6      378.95      388.50      5.68 o
   7   4   6      418.55      398.37      6.41 o
   8   4   6       19.92       20.16      1.75 o
   9   4   6        5.13        7.09      2.06 o
  10   4   6        1.77        3.10      2.01 o
  11   4   6       18.64       19.17      3.42 o
  12   4   6        1.10        0.05      3.39 o
  13   4   6        0.79        2.56      3.59 o
  14   4   6        2.78        5.39      3.85 o
 -17   5   6        0.01       -3.11      3.11 o
 -16   5   6      159.00      173.73      8.53 o
 -15   5   6        6.16        4.76      3.18 o
 -14   5   6        0.00       -0.78      2.66 o
 -13   5   6       17.36       12.41      2.84 o
 -12   5   6      120.02      127.84      6.05 o
 -11   5   6       14.24       13.92      3.32 o
 -10   5   6      236.08      231.07      6.01 o
  -9   5   6       81.22      101.98      3.20 o
  -8   5   6      147.91      152.69      4.83 o
  -7   5   6       77.52       76.74      2.35 o
  -6   5   6        2.90        2.09      1.16 o
  -5   5   6        2.65        3.66      1.08 o
  -4   5   6        1.69        0.18      1.00 o
  -3   5   6      259.13      271.20      5.18 o
  -2   5   6       68.88       74.05      2.80 o
  -1   5   6       38.19       40.08      1.90 o
   0   5   6      247.50      236.67      8.50 o
   1   5   6        6.00        5.10      1.19 o
   2   5   6       94.77       92.79      2.57 o
   3   5   6        4.21        4.73      1.00 o
   4   5   6      862.22      868.23     13.45 o
   5   5   6        8.55       10.94      1.85 o
   6   5   6       41.47       32.04      3.02 o
   7   5   6       11.38        4.38      2.24 o
   8   5   6       49.14       37.18      3.30 o
   9   5   6        7.94        7.56      2.69 o
  10   5   6      189.55      199.43      8.88 o
  11   5   6       30.44       27.40      6.63 o
  12   5   6       36.34       32.66      4.89 o
  13   5   6       21.56       25.15      4.85 o
 -15   6   6        0.52        9.12      3.43 o
 -14   6   6       78.72       82.26      5.84 o
 -13   6   6        4.33        3.58      2.43 o
 -12   6   6        9.86        9.63      2.65 o
 -11   6   6      155.12      161.32      5.92 o
 -10   6   6       29.85       31.34      2.57 o
  -9   6   6       12.73       13.70      2.48 o
  -8   6   6        1.21        0.91      1.90 o
  -7   6   6       11.17       12.04      2.18 o
  -6   6   6        4.04        1.52      1.76 o
  -5   6   6       38.46       41.43      2.38 o
  -4   6   6        2.23        5.05      1.62 o
  -3   6   6       20.54       17.84      1.42 o
  -2   6   6        1.61        1.62      1.14 o
  -1   6   6      361.42      373.88      6.67 o
   0   6   6        2.92        0.02      1.24 o
   1   6   6       46.73       39.20      2.39 o
   2   6   6        3.20        4.03      1.67 o
   3   6   6       23.89       20.52      2.26 o
   4   6   6       16.89       22.41      2.48 o
   5   6   6       18.27       20.44      4.27 o
   6   6   6      165.89      159.57      5.69 o
   7   6   6       57.30       52.47      4.79 o
   8   6   6        0.38        0.97      2.35 o
   9   6   6        0.45       -2.35      2.35 o
  10   6   6       33.24       33.99      4.54 o
  11   6   6       26.02       29.97      6.67 o
 -13   7   6        0.52       -2.67      2.67 o
 -12   7   6       18.60       21.93      3.05 o
 -11   7   6        0.01       -1.77      2.09 o
 -10   7   6        5.50       10.26      2.39 o
  -9   7   6        0.37        1.54      1.80 o
  -8   7   6        2.49        1.91      1.70 o
  -7   7   6        3.39        2.63      1.61 o
  -6   7   6       33.95       34.23      4.11 o
  -5   7   6        0.12       -1.64      1.64 o
  -4   7   6        1.15        1.33      1.68 o
  -3   7   6       90.03       98.66      4.14 o
  -2   7   6       20.32       21.99      2.45 o
  -1   7   6        8.60        5.10      2.54 o
   0   7   6       62.21       62.28     10.03 o
   1   7   6        9.64       11.61      2.95 o
   2   7   6        5.04        1.64      1.77 o
   3   7   6        0.27        1.67      1.74 o
   4   7   6        4.35        1.63      2.07 o
   5   7   6        3.22        2.51      2.09 o
   6   7   6       45.94       39.41      3.34 o
   7   7   6       35.55       28.16      3.68 o
   8   7   6       10.72        3.72      2.54 o
   9   7   6       21.61       18.57      3.20 o
 -11   8   6        6.97        6.66      2.79 o
 -10   8   6       37.75       32.41      3.44 o
  -9   8   6        7.26        4.18      2.78 o
  -8   8   6       36.66       43.23      5.65 o
  -7   8   6       10.88        8.60      3.60 o
  -6   8   6        9.95        8.04      2.64 o
  -5   8   6       21.01       25.37      3.07 o
  -4   8   6       12.32       15.44      2.76 o
  -3   8   6        0.21        0.00      2.28 o
  -2   8   6       10.87       19.16      2.87 o
  -1   8   6       35.76       38.00      5.24 o
   0   8   6        9.21        9.06      2.95 o
   1   8   6       14.32       11.48      5.36 o
   2   8   6        2.21        5.34      2.81 o
   3   8   6        2.20        0.31      2.76 o
   4   8   6        7.38        6.73      2.03 o
   5   8   6       34.43       36.16      3.03 o
   6   8   6        3.39        3.16      2.18 o
  -6   9   6        4.47        7.01      3.08 o
  -5   9   6        0.17        0.50      2.83 o
  -4   9   6       19.55       22.84      7.78 o
  -3   9   6        1.31       -1.88      4.02 o
  -2   9   6       12.44       10.52      4.80 o
  -1   9   6        3.89        6.40      4.51 o
   0   9   6        8.55       12.20      4.79 o
   1   9   6        0.13       -0.41      6.14 o
   2   9   6        8.18        5.73      3.27 o
 -19   0   7       32.90       45.11      5.33 o
 -17   0   7      119.96      123.95      5.97 o
 -15   0   7       59.53       52.92      4.97 o
 -13   0   7      115.49      106.08      6.07 o
 -11   0   7      883.90      865.16     26.85 o
  -9   0   7        6.33       -0.16      2.21 o
  -7   0   7      325.40      482.56     11.17 o
  -3   0   7        1.65        2.41      0.86 o
  -1   0   7     1089.05     1013.41     13.07 o
   1   0   7       66.32       46.27      1.83 o
   3   0   7      438.47      461.20      9.21 o
   5   0   7       52.55       56.56      3.25 o
   7   0   7      375.99      360.79     10.62 o
   9   0   7      246.29      207.35     10.23 o
  11   0   7       59.43       59.05      8.80 o
  13   0   7       97.77      122.31      7.90 o
  15   0   7       62.88       62.88      6.57 o
 -20   1   7       73.13       75.16      4.77 o
 -19   1   7        0.37       -0.50      2.38 o
 -18   1   7        8.04       10.90      2.29 o
 -17   1   7        0.06        0.94      1.72 o
 -16   1   7       56.11       60.96      3.79 o
 -15   1   7       34.13       30.40      3.03 o
 -14   1   7       18.50       18.76      2.80 o
 -13   1   7      450.81      457.26      9.13 o
 -12   1   7      469.40      461.13      8.88 o
 -11   1   7       66.30       59.79      4.13 o
 -10   1   7      162.01      158.54      5.93 o
  -9   1   7       76.53       91.62      4.46 o
  -8   1   7       24.52       39.76      2.42 o
  -7   1   7     1603.81     1745.12     27.10 o
  -6   1   7       47.46       27.36      1.91 o
  -5   1   7      934.54     1092.26     15.24 o
  -4   1   7     3681.51     3849.85     44.20 o
  -3   1   7      552.94      564.48      8.30 o
  -2   1   7        0.00       -0.55      0.55 o
  -1   1   7       34.30       38.89      1.18 o
   0   1   7     1991.77     2095.29     17.58 o
   1   1   7      308.47      336.20      4.16 o
   2   1   7     1692.26     1712.63     16.52 o
   3   1   7       15.34       16.65      1.21 o
   4   1   7       69.64       70.86      2.38 o
   5   1   7      477.09      505.26      7.30 o
   6   1   7      215.57      186.82      4.42 o
   7   1   7       13.88       10.10      2.07 o
   8   1   7      107.02      109.30      4.57 o
   9   1   7       48.91       54.59      3.43 o
  10   1   7      271.38      258.65      6.84 o
  11   1   7       22.83       15.48      2.91 o
  12   1   7      128.95      141.43      5.61 o
  13   1   7       38.28       44.61      3.74 o
  14   1   7       29.25       34.40      3.67 o
  15   1   7        1.77        1.20      2.74 o
 -19   2   7       13.61       17.44      3.67 o
 -18   2   7       15.57       23.15      2.68 o
 -17   2   7      162.31      193.89      5.75 o
 -16   2   7        1.47        0.39      1.98 o
 -15   2   7      364.54      372.94      8.45 o
 -14   2   7        7.25       10.14      2.24 o
 -13   2   7      217.89      236.44      6.24 o
 -12   2   7        9.73        7.12      1.91 o
 -11   2   7      161.96      176.51      7.22 o
 -10   2   7      586.33      576.18     10.60 o
  -9   2   7       79.51       98.02      2.84 o
  -8   2   7      870.73      896.96     12.96 o
  -7   2   7      996.52     1062.91     21.60 o
  -6   2   7      770.84      948.04     15.95 o
  -5   2   7      949.37      857.68     14.22 o
  -4   2   7     1758.28     1936.37     25.78 o
  -3   2   7      732.28      737.07     10.82 o
  -2   2   7       41.59       23.64      2.17 o
  -1   2   7      160.31      175.96      3.68 o
   0   2   7      264.32      291.03      4.92 o
   1   2   7     1805.68     1697.79     16.32 o
   2   2   7      113.00      122.30      2.46 o
   3   2   7       14.77       18.35      1.24 o
   4   2   7      618.44      595.15      6.97 o
   5   2   7      161.97      150.26      3.82 o
   6   2   7       12.19       11.27      1.59 o
   7   2   7      100.83       89.53      4.06 o
   8   2   7       13.18       11.64      2.31 o
   9   2   7       59.15       58.83      3.49 o
  10   2   7      449.51      465.36      9.66 o
  11   2   7        1.19       -0.42      2.08 o
  12   2   7       24.28       27.55      3.09 o
  13   2   7       28.60       30.59      3.40 o
  14   2   7        0.71       -1.27      3.25 o
 -19   3   7        0.87        1.54      3.50 o
 -18   3   7        0.26       -0.22      2.71 o
 -17   3   7       49.63       46.50      3.56 o
 -16   3   7       33.68       34.42      2.79 o
 -15   3   7       66.95       59.94      3.58 o
 -14   3   7       69.17       74.71      3.89 o
 -13   3   7      851.51      888.14     14.66 o
 -12   3   7       93.34      104.21      4.25 o
 -11   3   7       23.98       25.24      1.86 o
 -10   3   7       22.87       23.75      1.84 o
  -9   3   7      349.91      360.07     21.64 o
  -8   3   7      209.08      208.73     11.34 o
  -7   3   7      232.27      203.09      5.13 o
  -6   3   7     1669.42     1852.86     39.73 o
  -5   3   7        0.48       -1.04      1.04 o
  -4   3   7        0.32        0.44      0.78 o
  -3   3   7       26.00       22.67      1.49 o
  -2   3   7        3.36        3.82      0.90 o
  -1   3   7       17.52       12.51      1.07 o
   0   3   7       61.79       62.38      1.85 o
   1   3   7      247.28      249.36      3.78 o
   2   3   7      375.04      374.80      5.22 o
   3   3   7       33.13       24.65      1.33 o
   4   3   7        8.15        4.88      1.03 o
   5   3   7        9.58       13.90      1.39 o
   6   3   7       33.36       30.95      2.08 o
   7   3   7       46.30       49.67      2.73 o
   8   3   7        4.29        4.35      1.79 o
   9   3   7       42.62       38.19      2.98 o
  10   3   7        6.05        9.87      2.34 o
  11   3   7       76.22       64.34      3.95 o
  12   3   7      146.61      148.84      6.75 o
  13   3   7        0.33       -0.47      3.34 o
  14   3   7        4.23        6.23      4.79 o
 -18   4   7        0.17       -3.15      4.50 o
 -17   4   7       28.76       30.10      5.40 o
 -16   4   7        7.27        7.40      3.36 o
 -15   4   7       11.41       11.65      3.81 o
 -14   4   7        8.81        9.77      3.50 o
 -13   4   7       17.41       18.48      2.87 o
 -12   4   7      475.26      484.34      9.11 o
 -11   4   7      118.88      115.14      3.93 o
 -10   4   7       84.10       88.70      3.33 o
  -9   4   7      774.85      808.27     20.28 o
  -8   4   7        3.75        7.40      1.63 o
  -7   4   7      349.12      353.06      7.22 o
  -6   4   7      132.06      136.69      3.23 o
  -5   4   7       50.23       43.93      1.93 o
  -4   4   7        5.42        5.67      1.00 o
  -3   4   7      143.87      135.79      2.94 o
  -2   4   7       17.24       13.77      1.08 o
  -1   4   7        0.38       -0.45      0.81 o
   0   4   7        0.05        0.22      1.64 o
   1   4   7       18.96       20.30      1.24 o
   2   4   7       74.19       69.11      2.13 o
   3   4   7      316.52      291.02      4.47 o
   4   4   7      407.12      401.45      6.74 o
   5   4   7        5.55        3.91      1.44 o
   6   4   7       87.78       83.17      3.06 o
   7   4   7       99.55      105.73      3.39 o
   8   4   7      125.10      121.05      5.20 o
   9   4   7       82.24       85.95      8.74 o
  10   4   7      177.40      204.13      9.00 o
  11   4   7      183.22      195.46      9.06 o
  12   4   7        2.58        0.35      3.33 o
  13   4   7        3.62        2.04      4.38 o
 -17   5   7        0.08        4.28      3.55 o
 -16   5   7        6.63        6.68      3.54 o
 -15   5   7        0.03       -2.99      2.99 o
 -14   5   7        5.73        3.70      2.49 o
 -13   5   7      181.56      195.65      8.75 o
 -12   5   7       30.89       30.94      4.19 o
 -11   5   7      174.62      176.57      7.71 o
 -10   5   7        7.85        4.59      1.84 o
  -9   5   7      323.24      345.05      6.51 o
  -8   5   7        3.12        4.04      2.03 o
  -7   5   7       54.95       54.44      2.82 o
  -6   5   7       20.16       20.69      2.05 o
  -5   5   7      157.02      152.82      4.13 o
  -4   5   7        3.85        3.65      1.33 o
  -3   5   7       34.20       40.31      2.48 o
  -2   5   7       23.51       21.56      1.81 o
  -1   5   7       70.53       74.56      3.02 o
   0   5   7        0.38       -0.98      0.98 o
   1   5   7        7.94        8.02      1.20 o
   2   5   7        3.39        3.20      1.01 o
   3   5   7       29.48       29.91      2.62 o
   4   5   7      172.85      160.19      4.57 o
   5   5   7      303.62      298.99      7.65 o
   6   5   7       89.77       77.80      4.33 o
   7   5   7        2.91        2.71      2.19 o
   8   5   7       17.90       17.77      2.88 o
   9   5   7      279.63      312.32     10.77 o
  10   5   7       33.67       30.71      4.39 o
  11   5   7       15.04       13.91      3.95 o
  12   5   7       14.70       13.00      4.16 o
 -15   6   7        3.80        5.00      3.33 o
 -14   6   7       32.53       30.49      4.22 o
 -13   6   7       29.95       28.64      3.33 o
 -12   6   7       47.30       50.88      3.84 o
 -11   6   7       65.87       59.53      5.12 o
 -10   6   7       19.25       13.92      3.32 o
  -9   6   7      146.75      156.89      7.57 o
  -8   6   7       10.39       11.28      2.24 o
  -7   6   7       26.90       27.02      2.57 o
  -6   6   7      125.16      134.43      5.56 o
  -5   6   7       50.77       57.52      3.55 o
  -4   6   7       11.61       10.28      2.42 o
  -3   6   7       27.03       21.93      2.20 o
  -2   6   7       79.61       85.00      3.84 o
  -1   6   7       46.49       48.93      3.07 o
   0   6   7        5.08        2.52      1.75 o
   1   6   7       27.86       23.34      1.99 o
   2   6   7       63.74       69.95      4.15 o
   3   6   7       25.47       18.45      2.38 o
   4   6   7      157.67      163.58      5.69 o
   5   6   7       13.00        8.36      2.40 o
   6   6   7       16.07        8.87      2.39 o
   7   6   7        0.83        4.29      2.39 o
   8   6   7       81.85       83.33      4.97 o
   9   6   7        1.04        0.34      2.61 o
  10   6   7       26.17       21.57      4.11 o
 -13   7   7       33.56       37.83      4.99 o
 -12   7   7        8.92        7.25      3.40 o
 -11   7   7        0.15        3.63      2.27 o
 -10   7   7       32.50       30.12      4.04 o
  -9   7   7        5.85        1.41      2.02 o
  -8   7   7       34.85       35.95      3.94 o
  -7   7   7       16.92       19.98      2.60 o
  -6   7   7       11.84       12.11      2.95 o
  -5   7   7       51.43       51.10      3.05 o
  -4   7   7        1.12        1.26      1.78 o
  -3   7   7       21.20       28.42      3.02 o
  -2   7   7        0.17       -3.16      3.89 o
  -1   7   7       61.25       56.57      7.33 o
   0   7   7       10.01        9.91      2.93 o
   1   7   7       13.83        9.46      2.98 o
   2   7   7        9.16        9.38      5.24 o
   3   7   7      202.41      202.96     10.30 o
   4   7   7       19.92       20.86      3.60 o
   5   7   7       52.54       39.34      3.34 o
   6   7   7        7.33        8.75      2.50 o
   7   7   7       14.39        6.19      2.57 o
   8   7   7       15.33       11.90      2.90 o
 -10   8   7        0.75        1.43      2.48 o
  -9   8   7        0.01        3.19      3.85 o
  -8   8   7       31.37       33.16      5.24 o
  -7   8   7        4.42        2.10      4.34 o
  -6   8   7        4.21        1.82      2.87 o
  -5   8   7        5.69        7.51      3.40 o
  -4   8   7       13.32       12.23      2.77 o
  -3   8   7        0.32       -1.61      2.38 o
  -2   8   7        4.97        7.57      2.59 o
  -1   8   7        0.04       -2.46      2.46 o
   0   8   7        1.48       -0.34      2.70 o
   1   8   7       28.01       33.60      5.94 o
   2   8   7       32.54       31.92      4.04 o
   3   8   7       14.45        9.82      3.27 o
   4   8   7        1.33        2.11      1.99 o
   5   8   7        6.48        6.76      2.36 o
  -5   9   7        4.33        4.26      3.52 o
  -4   9   7        0.82       -0.44      2.72 o
  -3   9   7        0.00       -0.72      2.67 o
  -2   9   7        9.21        7.36      3.12 o
  -1   9   7        2.39        3.73      6.14 o
   0   9   7        0.56        0.25      3.19 o
 -20   0   8      189.90      244.63     12.98 o
 -18   0   8        6.52        3.09      2.66 o
 -16   0   8      332.58      353.30     12.01 o
 -14   0   8     1774.91     1784.88     37.35 o
 -12   0   8      529.24      498.73     18.34 o
 -10   0   8      513.56      524.68     18.09 o
  -8   0   8      137.86      136.96      7.29 o
  -6   0   8      214.66      225.34      4.97 o
  -4   0   8     1298.85     1573.85     31.37 o
  -2   0   8     1066.96      938.43     13.31 o
   0   0   8       55.44       17.45      1.39 o
   2   0   8      201.83      237.41      7.26 o
   4   0   8      204.33      172.29      5.26 o
   6   0   8        4.26       -2.22      2.22 o
   8   0   8     1389.78     1373.13     29.38 o
  10   0   8       19.90       15.14      3.45 o
  12   0   8      159.77      188.22      9.20 o
  14   0   8        0.02       -3.64      3.64 o
 -20   1   8        4.47        6.15      2.95 o
 -19   1   8       54.16       55.99      4.04 o
 -18   1   8        2.56        2.38      2.00 o
 -17   1   8      198.64      217.13      6.76 o
 -16   1   8       17.67       11.72      2.45 o
 -15   1   8       89.27       96.64      4.76 o
 -14   1   8       42.71       44.68      3.19 o
 -13   1   8        9.44        7.34      2.07 o
 -12   1   8        2.70        1.74      1.57 o
 -11   1   8      967.68      966.73     28.73 o
 -10   1   8      111.60      108.75      5.15 o
  -9   1   8      471.40      459.08     11.37 o
  -8   1   8      143.87      182.13      5.02 o
  -7   1   8      406.39      434.08     17.37 o
  -6   1   8       53.09       58.25      2.83 o
  -5   1   8      167.04      156.24      3.58 o
  -4   1   8       25.32       17.69      1.57 o
  -3   1   8     1070.64     1126.04     17.38 o
  -2   1   8       61.60       57.75      1.59 o
  -1   1   8      254.23      228.18      3.36 o
   0   1   8        2.94        2.77      0.79 o
   1   1   8      107.27       87.75      2.16 o
   2   1   8        9.08        5.83      1.06 o
   3   1   8      107.73       99.10      2.77 o
   4   1   8        5.04        0.45      1.12 o
   5   1   8      246.92      223.56      4.88 o
   6   1   8       20.81       18.78      2.16 o
   7   1   8      236.36      234.97      6.11 o
   8   1   8       28.10       26.36      2.69 o
   9   1   8       23.35       15.12      2.53 o
  10   1   8       38.74       33.31      3.05 o
  11   1   8       34.89       43.10      3.80 o
  12   1   8       20.59       17.87      3.83 o
  13   1   8        6.11        5.36      2.67 o
  14   1   8        2.11        4.28      2.87 o
 -19   2   8      185.33      228.85      7.30 o
 -18   2   8      108.50      126.50      4.85 o
 -17   2   8       50.67       56.11      3.83 o
 -16   2   8        2.10        0.74      2.09 o
 -15   2   8      168.01      167.86      5.61 o
 -14   2   8       49.62       43.52      3.15 o
 -13   2   8     1178.99     1177.05     18.40 o
 -12   2   8      476.95      501.04     13.13 o
 -11   2   8      524.82      505.76      9.82 o
 -10   2   8       94.69       99.56      3.30 o
  -9   2   8       59.39       41.76      2.66 o
  -8   2   8       78.82       80.76      3.46 o
  -7   2   8       95.81       68.07      3.25 o
  -6   2   8      901.55      888.28     18.44 o
  -5   2   8      242.78      317.74      5.84 o
  -4   2   8     1391.45     1459.14     20.45 o
  -3   2   8     1662.30     1717.61     19.11 o
  -2   2   8       27.37        9.76      2.37 o
  -1   2   8       46.60       29.57      1.66 o
   0   2   8      992.34      971.29     15.04 o
   1   2   8      446.13      459.54      5.54 o
   2   2   8      133.84      131.41      2.79 o
   3   2   8        1.55        1.10      0.94 o
   4   2   8       67.03       56.24      2.29 o
   5   2   8        3.86        0.87      1.31 o
   6   2   8     1356.51     1307.53     19.37 o
   7   2   8      659.66      686.62     11.92 o
   8   2   8       88.52       85.03      4.10 o
   9   2   8       17.13        9.51      2.37 o
  10   2   8        1.55       -2.13      2.13 o
  11   2   8       44.97       44.87      3.56 o
  12   2   8       27.37       30.18      3.40 o
  13   2   8       20.73       24.90      3.69 o
  14   2   8       24.93       28.08      4.14 o
 -19   3   8       40.91       40.59      5.24 o
 -18   3   8       11.38       15.73      3.29 o
 -17   3   8       41.73       46.21      4.11 o
 -16   3   8        0.43        3.08      2.61 o
 -15   3   8        0.02        2.65      2.09 o
 -14   3   8      113.06      114.52      4.64 o
 -13   3   8       50.76       45.12      3.16 o
 -12   3   8      278.13      296.94      6.78 o
 -11   3   8      417.32      441.07     11.62 o
 -10   3   8       63.56       61.11      3.38 o
  -9   3   8       29.33       23.84      2.57 o
  -8   3   8      122.34      101.54      3.79 o
  -7   3   8        5.29        3.87      1.39 o
  -6   3   8       48.90       51.08      2.66 o
  -5   3   8      127.08      119.78      3.35 o
  -4   3   8       11.66        5.45      1.49 o
  -3   3   8        3.36        0.77      1.28 o
  -2   3   8     1877.73     1891.35     27.86 o
  -1   3   8      434.15      419.22      6.71 o
   0   3   8        9.75        6.87      0.99 o
   1   3   8      285.77      268.56      4.13 o
   2   3   8      452.70      442.11      6.39 o
   3   3   8       63.08       55.35      2.07 o
   4   3   8      227.96      217.92      3.96 o
   5   3   8      298.40      266.68      5.05 o
   6   3   8      836.04      862.28     22.50 o
   7   3   8       45.77       41.72      2.84 o
   8   3   8       39.28       39.95      3.01 o
   9   3   8       10.66       10.12      2.33 o
  10   3   8        5.05        7.72      2.35 o
  11   3   8       39.14       36.71      3.91 o
  12   3   8       53.67       61.65      6.76 o
  13   3   8        5.87        3.69      3.97 o
 -18   4   8      148.67      167.83     15.55 o
 -17   4   8      152.16      168.40      8.51 o
 -16   4   8       63.97       60.58      7.78 o
 -15   4   8      189.36      213.94      9.51 o
 -14   4   8       92.75       88.35      6.37 o
 -13   4   8       19.44       19.13      2.98 o
 -12   4   8      168.80      182.78      6.31 o
 -11   4   8        5.10        1.04      1.90 o
 -10   4   8        1.86       -0.96      1.92 o
  -9   4   8      536.07      543.35     18.39 o
  -8   4   8        7.78        1.85      1.55 o
  -7   4   8       76.20       78.53      2.49 o
  -6   4   8       43.15       52.00      2.42 o
  -5   4   8       81.60       81.04      2.39 o
  -4   4   8      579.84      635.44      9.91 o
  -3   4   8     1537.43     1555.06     17.56 o
  -2   4   8      823.16      866.05     11.01 o
  -1   4   8       27.00       15.32      3.03 o
   0   4   8       89.12       73.96      2.54 o
   1   4   8      102.14      107.38      2.60 o
   2   4   8       21.76       26.12      1.56 o
   3   4   8      387.13      371.78      6.36 o
   4   4   8       19.20       20.17      1.74 o
   5   4   8      654.29      652.97      9.11 o
   6   4   8        7.98        4.89      1.53 o
   7   4   8       28.16       33.90      2.83 o
   8   4   8       19.68       23.30      2.95 o
   9   4   8      138.57      133.66      7.46 o
  10   4   8        0.00        4.27      4.30 o
  11   4   8      240.07      257.40     10.68 o
  12   4   8        7.32        8.27      3.84 o
 -17   5   8        0.08        1.90      3.38 o
 -16   5   8        1.91        0.79      3.21 o
 -15   5   8        5.91        8.30      3.34 o
 -14   5   8       76.46       64.59      5.76 o
 -13   5   8       57.01       58.73      9.70 o
 -12   5   8      176.54      165.44     12.93 o
 -11   5   8       56.35       48.46      4.70 o
 -10   5   8       77.59       76.24      5.43 o
  -9   5   8       25.60       23.00      4.58 o
  -8   5   8       42.45       46.73      6.55 o
  -7   5   8       29.72       23.68      2.57 o
  -6   5   8        0.36        0.20      1.41 o
  -5   5   8       46.20       46.77      2.15 o
  -4   5   8      434.07      452.50      7.04 o
  -3   5   8       85.46       87.45      2.99 o
  -2   5   8       29.29       21.97      1.70 o
  -1   5   8       57.21       62.63      2.54 o
   0   5   8        3.22        2.41      1.02 o
   1   5   8       58.03       48.31      4.16 o
   2   5   8       36.10       34.48      2.77 o
   3   5   8       16.95       12.78      2.32 o
   4   5   8       16.73       17.21      2.21 o
   5   5   8      199.48      175.73      5.94 o
   6   5   8        0.35       -1.66      2.01 o
   7   5   8        4.33        4.70      2.89 o
   8   5   8       48.53       51.36      4.12 o
   9   5   8        8.27        4.31      3.15 o
  10   5   8        9.91        7.69      3.59 o
  11   5   8       15.53       16.98      4.22 o
 -15   6   8      121.98      130.88     11.99 o
 -14   6   8        0.36        1.27      2.98 o
 -13   6   8        1.87       -0.51      3.14 o
 -12   6   8        3.83        5.92      3.26 o
 -11   6   8       29.42       24.67      3.91 o
 -10   6   8       78.54       75.70      6.06 o
  -9   6   8        5.01        4.80      2.91 o
  -8   6   8       41.15       37.03      2.90 o
  -7   6   8      151.29      165.40      9.21 o
  -6   6   8        0.03        0.00      2.80 o
  -5   6   8      110.08      114.15      4.78 o
  -4   6   8       16.68       11.50      2.46 o
  -3   6   8        1.64       -0.51      2.66 o
  -2   6   8        0.01        2.17      2.53 o
  -1   6   8      164.60      161.84      5.35 o
   0   6   8       17.35       13.32      2.30 o
   1   6   8       42.39       43.92      3.29 o
   2   6   8       73.62       62.06      3.84 o
   3   6   8        0.03        0.32      2.56 o
   4   6   8      205.59      183.03      6.29 o
   5   6   8        7.01        2.59      2.42 o
   6   6   8        8.53        8.13      2.47 o
   7   6   8       88.78      100.82      5.19 o
   8   6   8        0.03       -1.85      2.42 o
   9   6   8       11.07       12.10      3.64 o
  10   6   8       57.32       53.91      5.64 o
 -13   7   8       15.30       12.22      3.37 o
 -12   7   8        0.60        0.42      2.71 o
 -11   7   8       16.09       21.31      3.00 o
 -10   7   8      140.76      165.92     10.19 o
  -9   7   8        3.34        1.12      2.81 o
  -8   7   8        0.10       -0.16      2.49 o
  -7   7   8        2.27       -0.86      2.24 o
  -6   7   8        1.75        1.92      2.23 o
  -5   7   8       21.64       18.33      2.82 o
  -4   7   8       55.61       55.80      3.87 o
  -3   7   8       12.68       11.06      2.65 o
  -2   7   8       36.53       33.26      3.92 o
  -1   7   8        3.26        4.64      4.30 o
   0   7   8        4.19        4.22      2.79 o
   1   7   8       24.97       22.11      3.69 o
   2   7   8        8.19       11.64      3.29 o
   3   7   8       15.97       14.63      2.51 o
   4   7   8        0.01       -2.04      2.04 o
   5   7   8        2.34        4.80      2.40 o
   6   7   8        0.00       -0.95      2.22 o
   7   7   8        0.61       -0.43      2.38 o
 -10   8   8       12.76       11.58      2.93 o
  -9   8   8        0.01       -0.82      3.85 o
  -8   8   8       46.35       46.50      5.11 o
  -7   8   8       14.26       13.99      3.62 o
  -6   8   8        5.75       -0.11      3.12 o
  -5   8   8        0.19        3.01      3.02 o
  -4   8   8        0.06        1.79      2.92 o
  -3   8   8       36.76       40.07      4.35 o
  -2   8   8       21.69       25.27      3.35 o
  -1   8   8        0.34       -0.07      3.19 o
   0   8   8       12.35        4.52      3.06 o
   1   8   8        1.09        4.95      3.12 o
   2   8   8       26.65       29.16      5.61 o
   3   8   8        0.71       -1.53      3.19 o
   4   8   8       22.23       22.28      3.80 o
 -19   0   9       13.08        7.86      3.63 o
 -17   0   9        0.08       -0.59      3.04 o
 -15   0   9       32.72       35.43      4.28 o
 -13   0   9       24.80       16.70      4.58 o
 -11   0   9     1672.19     1636.74     46.42 o
  -9   0   9      964.90      964.38     28.98 o
  -7   0   9      278.00      223.31     11.01 o
  -5   0   9       10.66        8.90      1.30 o
  -3   0   9      534.61      587.76     10.20 o
  -1   0   9     2781.51     2981.75     55.84 o
   1   0   9      735.53      743.76     16.38 o
   3   0   9      973.94      947.78     23.42 o
   5   0   9     1350.52     1330.17     27.82 o
   7   0   9     1195.61     1121.52     24.95 o
   9   0   9       79.90       61.77      5.35 o
  11   0   9      147.09      176.89      8.93 o
  13   0   9       54.98       71.42      7.74 o
 -20   1   9       32.42       31.56      3.63 o
 -19   1   9        6.82        1.13      2.41 o
 -18   1   9       14.69        9.20      2.94 o
 -17   1   9        2.93        2.47      2.33 o
 -16   1   9       70.85       64.34      3.86 o
 -15   1   9       47.17       36.75      3.11 o
 -14   1   9       94.08      105.40      4.56 o
 -13   1   9        1.41       -2.37      2.37 o
 -12   1   9      879.27      920.89     20.64 o
 -11   1   9        1.04        1.63      1.60 o
 -10   1   9       20.49       24.50      2.98 o
  -9   1   9        0.60        0.95      1.80 o
  -8   1   9     1461.39     1484.53     29.35 o
  -7   1   9        8.75        9.35      1.76 o
  -6   1   9      624.04      597.34      9.44 o
  -5   1   9      465.57      414.75      9.49 o
  -4   1   9       14.45       13.94      1.52 o
  -3   1   9       37.96       33.69      1.53 o
  -2   1   9      140.66      118.86      2.55 o
  -1   1   9      489.90      464.26      6.85 o
   0   1   9      292.13      286.33      4.49 o
   1   1   9       23.81       27.39      1.70 o
   2   1   9      249.35      236.11      4.77 o
   3   1   9       84.99       82.03      2.98 o
   4   1   9      899.24      882.80     13.90 o
   5   1   9       69.57       55.75      3.10 o
   6   1   9       38.55       38.82      2.99 o
   7   1   9      188.48      184.71      5.58 o
   8   1   9      488.93      489.68      9.85 o
   9   1   9        6.08        3.66      2.07 o
  10   1   9       93.69      116.50      5.11 o
  11   1   9        0.07        1.55      2.25 o
  12   1   9        0.00       -0.31      2.44 o
  13   1   9        1.97        1.26      2.72 o
 -19   2   9        0.27       -2.25      2.34 o
 -18   2   9        5.49        6.78      2.90 o
 -17   2   9        4.36        3.51      2.66 o
 -16   2   9      106.45       97.81      6.62 o
 -15   2   9        0.80       -1.42      1.91 o
 -14   2   9      227.45      217.35      6.17 o
 -13   2   9        9.84        7.85      3.07 o
 -12   2   9     1219.02     1200.46     25.58 o
 -11   2   9      294.03      300.47      6.61 o
 -10   2   9      194.08      187.01      6.85 o
  -9   2   9       34.36       35.51      5.61 o
  -8   2   9       38.96       38.51      2.59 o
  -7   2   9      503.20      518.03     11.96 o
  -6   2   9      540.53      561.51      9.71 o
  -5   2   9       51.42       38.06      2.10 o
  -4   2   9      500.79      475.41     11.47 o
  -3   2   9       22.27       14.76      1.96 o
  -2   2   9      761.86      848.95     11.17 o
  -1   2   9       18.91       20.91      1.86 o
   0   2   9        6.00       11.88      1.31 o
   1   2   9       99.97      117.40      2.93 o
   2   2   9       95.17       90.71      2.86 o
   3   2   9      642.36      640.31     10.44 o
   4   2   9      187.65      174.57      4.88 o
   5   2   9      211.19      212.93      5.69 o
   6   2   9      281.14      267.98      6.56 o
   7   2   9       28.86       32.00      2.78 o
   8   2   9       14.13       17.28      2.50 o
   9   2   9      581.96      600.25     11.58 o
  10   2   9       19.11       27.65      3.10 o
  11   2   9      102.32      113.01      6.67 o
  12   2   9       14.07       13.41      2.95 o
  13   2   9       22.96       20.82      3.89 o
 -19   3   9       14.16       13.41      4.07 o
 -18   3   9        0.02        2.99      3.47 o
 -17   3   9        1.18        3.93      4.58 o
 -16   3   9        0.08       -1.43      2.45 o
 -15   3   9      207.25      215.51      6.32 o
 -14   3   9       86.87       92.68      4.29 o
 -13   3   9       42.18       34.43      2.84 o
 -12   3   9      267.72      281.27      9.27 o
 -11   3   9       19.20       20.96      3.08 o
 -10   3   9        4.77        5.31      1.85 o
  -9   3   9        7.67        4.96      1.71 o
  -8   3   9      303.93      315.77      7.20 o
  -7   3   9       29.20       28.30      2.24 o
  -6   3   9      374.27      392.03     12.06 o
  -5   3   9       59.26       62.25      3.06 o
  -4   3   9       38.72       39.74      2.14 o
  -3   3   9       19.36       15.19      1.43 o
  -2   3   9       18.31       14.11      1.41 o
  -1   3   9      174.11      180.54      5.69 o
   0   3   9       27.12       22.83      1.50 o
   1   3   9      126.52      109.34      3.23 o
   2   3   9       95.88       88.44      3.00 o
   3   3   9        0.17       -1.11      1.11 o
   4   3   9      290.46      260.37      5.47 o
   5   3   9        7.83        2.17      1.62 o
   6   3   9       16.94       10.99      2.00 o
   7   3   9       15.02       17.13      3.36 o
   8   3   9       12.89       11.29      2.36 o
   9   3   9        8.17        6.72      2.26 o
  10   3   9       77.70       72.08      4.88 o
  11   3   9       28.80       25.47      4.86 o
  12   3   9        0.01       -3.15      3.15 o
 -18   4   9       15.33       16.52      4.14 o
 -17   4   9        0.94       -0.74      4.83 o
 -16   4   9      148.18      152.02     11.62 o
 -15   4   9        0.00        0.56      3.23 o
 -14   4   9       15.19       18.30      3.82 o
 -13   4   9      553.07      576.04     16.30 o
 -12   4   9      137.09      134.28      8.51 o
 -11   4   9      329.34      309.62     14.08 o
 -10   4   9       64.68       57.95      9.21 o
  -9   4   9        3.33        1.20      1.97 o
  -8   4   9       59.35       49.83      2.93 o
  -7   4   9      151.30      145.41      4.51 o
  -6   4   9       46.67       39.47      2.27 o
  -5   4   9       67.91       76.80      2.78 o
  -4   4   9      593.24      598.05     13.40 o
  -3   4   9        0.49        0.69      1.47 o
  -2   4   9        7.06        3.55      1.15 o
  -1   4   9        3.16        3.79      1.16 o
   0   4   9      420.55      422.47      7.07 o
   1   4   9        1.34       -0.42      1.08 o
   2   4   9        7.28        7.17      1.49 o
   3   4   9      202.21      191.44      4.98 o
   4   4   9       68.07       58.65      2.57 o
   5   4   9       12.72       11.50      1.92 o
   6   4   9       44.68       53.14      3.25 o
   7   4   9        4.94        2.63      2.20 o
   8   4   9       16.17       16.38      2.98 o
   9   4   9        2.33       -2.04      3.07 o
  10   4   9        5.30        3.02      3.56 o
  11   4   9        4.51       -1.64      3.33 o
 -17   5   9       60.95       52.36      6.79 o
 -16   5   9       15.35       15.72      5.81 o
 -15   5   9       11.58       12.93      5.40 o
 -14   5   9       57.32       67.42      5.91 o
 -13   5   9       13.01       15.60      3.68 o
 -12   5   9        0.34       -1.34      2.79 o
 -11   5   9       11.25       10.47      3.25 o
 -10   5   9        7.69        4.18      3.77 o
  -9   5   9        0.89        0.49      3.36 o
  -8   5   9       45.40       43.63      5.49 o
  -7   5   9       41.10       39.74      2.98 o
  -6   5   9        0.41       -2.18      2.18 o
  -5   5   9       46.33       42.42      2.44 o
  -4   5   9        7.95       10.68      2.08 o
  -3   5   9      115.60      120.05      4.54 o
  -2   5   9        7.10        7.81      2.03 o
  -1   5   9      275.10      288.37      9.31 o
   0   5   9        1.90        1.65      1.90 o
   1   5   9      109.94       97.74      7.02 o
   2   5   9       78.88       73.27      3.97 o
   3   5   9        0.06       -0.99      1.86 o
   4   5   9       26.30       25.04      2.89 o
   5   5   9        4.27        7.14      2.41 o
   6   5   9        0.02       -0.31      2.11 o
   7   5   9        6.13        4.84      2.55 o
   8   5   9       10.30        5.29      3.35 o
   9   5   9        0.62        0.97      3.12 o
  10   5   9        0.66        0.87      3.44 o
 -15   6   9        9.66        3.00      3.37 o
 -14   6   9        2.86        0.65      4.50 o
 -13   6   9        1.16        1.23      4.18 o
 -12   6   9       18.64       20.50      3.99 o
 -11   6   9        2.29       -2.14      2.81 o
 -10   6   9      158.00      165.89      7.70 o
  -9   6   9       59.40       52.22      4.60 o
  -8   6   9        2.93        1.31      3.60 o
  -7   6   9       62.61       63.32      5.14 o
  -6   6   9       31.86       33.06      3.39 o
  -5   6   9       72.44       70.34      3.95 o
  -4   6   9      333.04      326.35      8.09 o
  -3   6   9       65.17       52.86      4.69 o
  -2   6   9        0.02       -3.19      3.19 o
  -1   6   9       20.99       26.17      6.84 o
   0   6   9      245.37      240.79      8.70 o
   1   6   9        8.95        8.72      3.13 o
   2   6   9       20.93       19.76      3.37 o
   3   6   9      115.99      121.32      5.07 o
   4   6   9        2.88        4.50      2.29 o
   5   6   9        6.88        4.82      2.31 o
   6   6   9        4.28        9.19      2.71 o
   7   6   9       24.55       23.08      3.36 o
   8   6   9        3.44        0.02      2.63 o
   9   6   9        1.41        2.64      3.48 o
 -13   7   9        1.04        4.57      3.09 o
 -12   7   9       37.07       37.74      6.22 o
 -11   7   9        4.46        6.59      3.48 o
 -10   7   9       14.05       13.54      3.55 o
  -9   7   9       12.57       11.41      3.26 o
  -8   7   9        4.93        9.87      2.85 o
  -7   7   9        5.01        2.76      2.46 o
  -6   7   9       55.73       52.03      5.16 o
  -5   7   9       28.99       30.04      4.16 o
  -4   7   9       63.42       58.56      5.04 o
  -3   7   9       23.35       23.37      3.10 o
  -2   7   9        1.89        0.56      2.95 o
  -1   7   9        8.67        9.35      4.30 o
   0   7   9        2.99        4.34      2.99 o
   1   7   9        6.84        4.59      3.40 o
   2   7   9       12.67       14.81      7.29 o
   3   7   9       86.21       80.14      6.16 o
   4   7   9        0.44        1.59      2.26 o
   5   7   9        0.80       -1.19      2.26 o
   6   7   9        0.49        0.19      2.44 o
  -9   8   9        0.01        1.17      3.45 o
  -8   8   9       75.14       79.72      9.54 o
  -7   8   9        2.30        4.80      3.40 o
  -6   8   9       62.64       65.90      5.62 o
  -5   8   9        2.29       -3.03      3.03 o
  -4   8   9        1.77        1.69      3.12 o
  -3   8   9        1.35        4.52      3.20 o
  -2   8   9       22.80       21.67      3.94 o
  -1   8   9       17.91       17.10      5.89 o
   0   8   9       16.57       17.37      4.58 o
   1   8   9        3.12        3.78      3.32 o
   2   8   9       44.04       46.71      4.94 o
   3   8   9        0.05       -0.73      3.32 o
 -20   0  10       61.66       59.72      6.31 o
 -18   0  10       66.77       64.66     10.19 o
 -16   0  10       16.82        8.53      3.77 o
 -14   0  10      453.84      415.14     17.36 o
 -12   0  10      282.39      277.93     13.02 o
 -10   0  10     2617.56     2618.72     70.49 o
  -8   0  10      170.61      168.06      5.18 o
  -6   0  10        0.01        0.55      1.20 o
  -4   0  10      973.88      948.63     20.47 o
  -2   0  10      193.65      178.55      5.77 o
   0   0  10      116.74      113.05      5.04 o
   2   0  10      382.81      371.36     10.39 o
   4   0  10        3.11       -2.62      2.62 o
   6   0  10      434.78      372.89     11.66 o
   8   0  10       83.89       93.53      6.28 o
  10   0  10        0.07       -2.93      2.93 o
  12   0  10      159.38      190.92     10.04 o
 -19   1  10       12.22        6.80      4.67 o
 -18   1  10        4.24        3.30      4.14 o
 -17   1  10        2.28       -0.50      2.15 o
 -16   1  10       79.13       86.48      4.58 o
 -15   1  10        0.12       -1.55      1.83 o
 -14   1  10      235.31      235.86      8.97 o
 -13   1  10      358.15      349.81     10.85 o
 -12   1  10      206.75      189.55      7.55 o
 -11   1  10      959.41      967.70     16.63 o
 -10   1  10      196.13      189.00      7.09 o
  -9   1  10      826.25      813.02     18.06 o
  -8   1  10       18.98       12.92      2.37 o
  -7   1  10        5.89        1.85      2.15 o
  -6   1  10       48.94       44.95      2.67 o
  -5   1  10     1260.33     1238.98     20.31 o
  -4   1  10      595.24      555.88     10.40 o
  -3   1  10      685.88      637.00      9.82 o
  -2   1  10       90.58       72.46      5.44 o
  -1   1  10      156.05      155.98      3.80 o
   0   1  10       88.59       77.62      2.98 o
   1   1  10      252.00      233.67      5.39 o
   2   1  10        9.20        6.09      1.57 o
   3   1  10      154.91      136.16      5.61 o
   4   1  10       29.67       22.86      2.38 o
   5   1  10      287.00      236.67      6.17 o
   6   1  10       99.85      103.17      4.45 o
   7   1  10      120.76      116.79      4.78 o
   8   1  10        0.07       -1.73      1.92 o
   9   1  10        0.21       -1.95      1.95 o
  10   1  10       28.93       26.62      3.09 o
  11   1  10        6.70        4.88      2.53 o
  12   1  10       13.18       10.61      3.03 o
 -19   2  10        1.37       -3.29      3.29 o
 -18   2  10        9.78        6.07      3.73 o
 -17   2  10       11.71       11.00      2.97 o
 -16   2  10        1.00       -0.04      2.05 o
 -15   2  10       56.19       44.23      3.29 o
 -14   2  10       61.54       59.19      9.21 o
 -13   2  10       24.52       17.02      3.33 o
 -12   2  10       59.96       41.32      9.05 o
 -11   2  10      199.05      194.27      7.52 o
 -10   2  10      660.63      648.17     23.17 o
  -9   2  10      436.74      427.46     11.19 o
  -8   2  10      263.14      246.29     10.93 o
  -7   2  10       47.11       31.85      2.09 o
  -6   2  10      138.91      138.45      4.77 o
  -5   2  10       14.04        7.99      1.41 o
  -4   2  10       17.70       10.54      1.69 o
  -3   2  10       29.24       35.50      1.70 o
  -2   2  10      722.25      688.91     10.50 o
  -1   2  10      412.16      394.44      6.32 o
   0   2  10       49.80       49.81      2.31 o
   1   2  10      102.23       98.59      4.37 o
   2   2  10       57.87       54.82      2.55 o
   3   2  10        1.98       -1.37      1.37 o
   4   2  10       19.92       11.64      2.36 o
   5   2  10      192.88      204.29      5.69 o
   6   2  10      127.59      115.02      4.65 o
   7   2  10      136.91      123.29      4.88 o
   8   2  10        2.92        1.62      2.29 o
   9   2  10       60.33       56.67      3.83 o
  10   2  10        9.30        5.09      2.43 o
  11   2  10        3.17        1.23      2.42 o
  12   2  10        9.00        6.24      3.18 o
 -18   3  10       75.08       68.36      9.17 o
 -17   3  10        3.72        5.65      4.91 o
 -16   3  10        8.85        5.49      3.33 o
 -15   3  10      100.32      123.32      5.92 o
 -14   3  10       21.04       18.63      2.47 o
 -13   3  10       17.08       19.19      3.36 o
 -12   3  10        1.50       -2.43      2.43 o
 -11   3  10       27.57       20.25      4.42 o
 -10   3  10      165.12      164.31      6.88 o
  -9   3  10      475.82      499.28     10.24 o
  -8   3  10       33.87       38.43      4.47 o
  -7   3  10       23.72       26.05      2.05 o
  -6   3  10       38.89       35.77      2.25 o
  -5   3  10       84.33       80.79      4.10 o
  -4   3  10        7.93        8.21      1.01 o
  -3   3  10      146.23      145.11      3.97 o
  -2   3  10        6.93        6.79      1.51 o
  -1   3  10      154.46      153.62      3.77 o
   0   3  10       45.60       42.62      2.03 o
   1   3  10       43.90       40.15      2.27 o
   2   3  10        0.00       -1.27      1.27 o
   3   3  10       27.53       21.31      2.03 o
   4   3  10        0.10       -0.87      1.42 o
   5   3  10        0.53       -1.59      1.59 o
   6   3  10      232.01      228.28      6.19 o
   7   3  10       49.74       54.93      4.25 o
   8   3  10       22.39       17.33      3.10 o
   9   3  10       10.38       14.08      3.07 o
  10   3  10       82.20      103.99      7.46 o
  11   3  10        6.66        4.04      5.40 o
 -18   4  10        4.23        5.16      5.57 o
 -17   4  10       28.77       15.72      5.98 o
 -16   4  10        0.02       -4.34      4.34 o
 -15   4  10        8.92        5.32      4.58 o
 -14   4  10        0.01       -2.66      2.88 o
 -13   4  10      154.82      140.47      7.62 o
 -12   4  10       12.86        6.47      4.18 o
 -11   4  10       31.50       24.81      5.08 o
 -10   4  10       49.41       39.79      3.58 o
  -9   4  10       57.32       51.71      3.76 o
  -8   4  10      192.61      187.44      6.57 o
  -7   4  10        4.67        2.52      1.51 o
  -6   4  10        6.15        4.47      1.53 o
  -5   4  10      311.79      312.18      6.31 o
  -4   4  10        1.43        1.59      1.51 o
  -3   4  10      526.34      526.15      9.32 o
  -2   4  10      298.46      289.06      5.43 o
  -1   4  10       69.81       58.31      2.59 o
   0   4  10      114.76      108.30      3.76 o
   1   4  10       65.47       61.81      3.98 o
   2   4  10      130.38      116.75      4.02 o
   3   4  10       24.51       21.91      2.30 o
   4   4  10       94.26       89.47      4.57 o
   5   4  10       87.21       96.40      4.19 o
   6   4  10        5.88        3.78      2.40 o
   7   4  10      102.77       96.22     10.07 o
   8   4  10      181.76      199.80      9.09 o
   9   4  10        3.74       -0.61      3.39 o
  10   4  10        0.07       -2.70      3.40 o
  11   4  10       27.02       29.22      6.63 o
 -16   5  10       24.93       17.85      5.89 o
 -15   5  10        0.06       -0.49      4.09 o
 -14   5  10        5.04        1.31      4.26 o
 -13   5  10        1.92        1.17      3.07 o
 -12   5  10        9.19        5.25      3.26 o
 -11   5  10        2.84        0.49      3.77 o
 -10   5  10       65.08       63.36      7.12 o
  -9   5  10        4.99        1.80      3.60 o
  -8   5  10      104.68      106.67      8.19 o
  -7   5  10       16.54       19.39      4.26 o
  -6   5  10       25.34       27.68      3.78 o
  -5   5  10       23.22       21.18      2.20 o
  -4   5  10      295.91      291.64      7.50 o
  -3   5  10        8.05        6.41      2.24 o
  -2   5  10      378.27      395.85      9.22 o
  -1   5  10      137.53      121.28      6.31 o
   0   5  10       39.79       38.92      7.70 o
   1   5  10        1.54        0.86      1.94 o
   2   5  10       10.14        6.08      2.17 o
   3   5  10        8.13        8.51      2.37 o
   4   5  10      118.71      131.20      5.46 o
   5   5  10       25.32       24.73      3.15 o
   6   5  10       91.20       73.79      4.68 o
   7   5  10        2.96        1.37      2.59 o
   8   5  10        2.39       -2.63      2.98 o
   9   5  10       62.51       65.05      6.79 o
 -15   6  10        0.00       -4.58      4.58 o
 -14   6  10        0.83       -4.18      4.18 o
 -13   6  10       24.70       25.21      5.81 o
 -12   6  10       60.22       52.51      5.25 o
 -11   6  10       92.01       89.23     10.19 o
 -10   6  10       79.03       79.57      7.86 o
  -9   6  10       19.41       19.24      4.91 o
  -8   6  10        0.04       -2.80      2.86 o
  -7   6  10       10.30        8.75      3.30 o
  -6   6  10       66.67       67.80      5.41 o
  -5   6  10       77.09       68.72      5.33 o
  -4   6  10       40.74       38.00      3.31 o
  -3   6  10      136.41      148.62     15.64 o
  -2   6  10        6.23        3.10      3.06 o
  -1   6  10      125.25      137.49      6.84 o
   0   6  10       30.67       27.25      3.95 o
   1   6  10        1.88       -0.83      4.09 o
   2   6  10        5.70        4.21      2.84 o
   3   6  10        3.55        6.54      2.41 o
   4   6  10        2.68        2.85      2.28 o
   5   6  10       60.65       55.31      4.18 o
   6   6  10       11.40       12.82      3.07 o
   7   6  10        4.77        1.57      2.68 o
   8   6  10        0.00       -0.92      3.18 o
 -12   7  10       22.57       21.29      5.81 o
 -11   7  10       22.07       23.09      5.65 o
 -10   7  10        9.53       10.07      3.46 o
  -9   7  10        1.56       -0.26      3.59 o
  -8   7  10        5.88        6.54      2.78 o
  -7   7  10        0.35        0.59      3.27 o
  -6   7  10       81.87      101.93      7.65 o
  -5   7  10      104.66      110.26      8.06 o
  -4   7  10       13.38       10.80      3.65 o
  -3   7  10       47.52       30.04      4.30 o
  -2   7  10       46.30       43.02      4.81 o
  -1   7  10       20.66       20.55      3.95 o
   0   7  10        0.32        3.66      5.53 o
   1   7  10       32.96       28.37      5.94 o
   2   7  10        0.03       -0.57      3.10 o
   3   7  10        0.15       -1.64      2.92 o
   4   7  10       10.22       10.87      2.71 o
   5   7  10       10.72       11.66      2.92 o
  -8   8  10       19.52       19.33      4.71 o
  -7   8  10       31.75       35.10      4.88 o
  -6   8  10       12.57        9.28      3.83 o
  -5   8  10        3.93        8.94      3.71 o
  -4   8  10        7.27        2.59      3.27 o
  -3   8  10        4.37        3.05      3.36 o
  -2   8  10        5.42        6.03      4.71 o
  -1   8  10       38.89       40.99      4.85 o
   0   8  10        1.95        5.62      3.60 o
   1   8  10       17.56       15.27      4.03 o
 -19   0  11       65.57       73.11      9.01 o
 -17   0  11        5.77        3.56      3.32 o
 -15   0  11      306.51      346.62     16.05 o
 -13   0  11       51.96       42.98      6.22 o
 -11   0  11      238.78      231.60     11.62 o
  -9   0  11      159.00      159.19     15.64 o
  -7   0  11      129.85      131.02      6.75 o
  -5   0  11       61.70       67.48      3.44 o
  -3   0  11     1249.91     1185.14     24.16 o
  -1   0  11        3.24        2.21      2.95 o
   1   0  11      613.40      668.11     15.92 o
   3   0  11      636.65      626.49     15.63 o
   5   0  11       11.38        1.31      2.84 o
   7   0  11       49.55       59.15      5.34 o
   9   0  11       45.35       38.86      4.95 o
  11   0  11       73.23       86.02      7.26 o
 -19   1  11        0.47       -0.08      3.30 o
 -18   1  11        1.66        3.92      2.75 o
 -17   1  11        0.82        0.55      2.26 o
 -16   1  11      101.20      111.07      5.05 o
 -15   1  11        1.08        1.46      2.69 o
 -14   1  11      121.62      124.59      6.74 o
 -13   1  11       39.18       30.40      3.85 o
 -12   1  11      273.36      279.09      9.38 o
 -11   1  11       15.93       13.82      3.08 o
 -10   1  11       47.11       34.26      5.40 o
  -9   1  11       78.68       74.97      4.40 o
  -8   1  11      161.58      140.86      4.50 o
  -7   1  11       57.42       46.88      4.06 o
  -6   1  11      119.70      116.60      3.94 o
  -5   1  11       13.87        9.69      1.68 o
  -4   1  11        1.12        0.78      1.09 o
  -3   1  11      191.94      166.98      3.95 o
  -2   1  11       10.52       15.31      1.59 o
  -1   1  11      428.81      417.15      8.79 o
   0   1  11      254.80      234.13      5.39 o
   1   1  11      124.80      128.40      4.55 o
   2   1  11      594.80      609.93     10.70 o
   3   1  11        0.85       -2.01      2.01 o
   4   1  11        3.82       -1.76      1.76 o
   5   1  11       54.76       40.57      3.10 o
   6   1  11        3.32        6.70      2.15 o
   7   1  11       65.48       64.57      3.86 o
   8   1  11       35.68       37.88      3.31 o
   9   1  11        3.33        2.76      2.27 o
  10   1  11        1.65       -0.43      2.38 o
  11   1  11        0.97       -0.03      2.50 o
 -19   2  11        0.95       -4.83      4.83 o
 -18   2  11       77.07       94.42      7.21 o
 -17   2  11       66.09       78.01      5.04 o
 -16   2  11        7.23        7.92      2.40 o
 -15   2  11      106.25      107.00      6.54 o
 -14   2  11        2.63       -1.84      2.52 o
 -13   2  11       12.67       13.00      3.56 o
 -12   2  11      163.79      147.08      6.83 o
 -11   2  11      292.41      297.98     20.26 o
 -10   2  11       18.71       17.16      3.02 o
  -9   2  11        3.37       -2.17      2.17 o
  -8   2  11      465.04      433.67     13.47 o
  -7   2  11        5.40        4.86      2.29 o
  -6   2  11      276.92      256.57      6.64 o
  -5   2  11      475.63      442.58      9.14 o
  -4   2  11      765.40      730.88     10.08 o
  -3   2  11      409.18      392.73      9.42 o
  -2   2  11        0.46        1.35      2.91 o
  -1   2  11       86.74       84.00      4.15 o
   0   2  11       63.42       75.19      3.34 o
   1   2  11      886.35      887.51     13.99 o
   2   2  11      321.46      286.26      5.83 o
   3   2  11       62.39       58.92      3.27 o
   4   2  11        0.54        0.27      1.75 o
   5   2  11       64.71       54.08      4.10 o
   6   2  11        4.19        3.07      2.08 o
   7   2  11       14.24       19.25      2.72 o
   8   2  11       86.31       82.37      4.45 o
   9   2  11        0.48       -0.51      2.23 o
  10   2  11        0.76        0.22      2.66 o
  11   2  11       50.93       64.83      5.36 o
 -18   3  11        0.31       -1.72      5.08 o
 -17   3  11        0.00       -4.34      4.42 o
 -16   3  11       29.32       32.87      4.75 o
 -15   3  11       63.43       65.23      4.82 o
 -14   3  11       31.75       27.26      5.81 o
 -13   3  11        7.21        6.26      2.82 o
 -12   3  11        5.14        2.95      2.60 o
 -11   3  11      684.64      668.51     42.28 o
 -10   3  11       47.59       53.50      4.25 o
  -9   3  11      303.31      300.07      9.18 o
  -8   3  11       24.95       23.38      2.26 o
  -7   3  11      807.02      811.65     16.56 o
  -6   3  11      154.57      144.67      4.33 o
  -5   3  11      413.66      404.47      9.46 o
  -4   3  11        4.84        4.24      1.88 o
  -3   3  11     1882.86     1905.17     31.23 o
  -2   3  11      209.07      209.91      9.51 o
  -1   3  11       23.79       18.81      2.23 o
   0   3  11      871.27      880.70     18.61 o
   1   3  11      136.44      138.60      4.48 o
   2   3  11       16.71       16.36      2.14 o
   3   3  11       94.98       92.67      3.93 o
   4   3  11        3.70        0.56      1.64 o
   5   3  11       12.47        8.60      2.53 o
   6   3  11       30.35       34.66      3.05 o
   7   3  11       69.97       63.29      4.69 o
   8   3  11        1.49       -0.02      2.49 o
   9   3  11      141.05      157.97      8.04 o
  10   3  11        4.32        7.57      4.06 o
 -17   4  11        5.65       -1.64      4.75 o
 -16   4  11        2.65        3.60      4.99 o
 -15   4  11       27.34       30.45      6.30 o
 -14   4  11       77.09       75.42      6.43 o
 -13   4  11       76.84       72.04      7.86 o
 -12   4  11        2.26       -3.60      3.60 o
 -11   4  11      107.77      108.06      8.84 o
 -10   4  11      144.94      150.22      9.91 o
  -9   4  11       61.26       55.26      6.47 o
  -8   4  11      683.00      688.48     13.28 o
  -7   4  11       59.86       54.34      3.39 o
  -6   4  11       26.49       19.75      2.43 o
  -5   4  11      185.53      182.88      5.61 o
  -4   4  11       93.38       98.83      4.34 o
  -3   4  11        3.86        3.30      2.11 o
  -2   4  11      134.13      130.13      4.78 o
  -1   4  11       21.19       24.73      2.65 o
   0   4  11      143.08      154.16      5.28 o
   1   4  11      185.14      159.79      4.71 o
   2   4  11       88.34       95.78      4.65 o
   3   4  11       17.81       15.45      2.61 o
   4   4  11       64.40       63.36      4.59 o
   5   4  11        4.01        3.76      2.44 o
   6   4  11       10.73       16.11      2.98 o
   7   4  11        5.90        1.60      3.30 o
   8   4  11      116.15      127.22      7.81 o
   9   4  11        0.03       -2.62      3.33 o
  10   4  11        2.07        2.02      3.83 o
 -16   5  11        1.40       -2.70      4.26 o
 -15   5  11        9.21        9.91      4.91 o
 -14   5  11        2.65       -0.90      4.26 o
 -13   5  11      145.64      152.12      8.09 o
 -12   5  11       66.56       71.22      7.70 o
 -11   5  11        0.10       -2.70      3.60 o
 -10   5  11      214.48      216.04     11.95 o
  -9   5  11       30.28       31.61      8.84 o
  -8   5  11       50.79       44.96      4.80 o
  -7   5  11      285.57      290.05     11.30 o
  -6   5  11       37.66       35.33      4.36 o
  -5   5  11       21.49       17.52      2.69 o
  -4   5  11      460.12      460.34     10.42 o
  -3   5  11      101.58       96.22     20.38 o
  -2   5  11      129.01      114.32      6.37 o
  -1   5  11        3.06       -2.73      2.73 o
   0   5  11        0.00       -2.49      2.49 o
   1   5  11       27.59       23.10      3.65 o
   2   5  11       25.31       23.91      2.95 o
   3   5  11      126.51      129.71      8.00 o
   4   5  11        0.02       -2.03      2.21 o
   5   5  11       45.07       36.88      3.73 o
   6   5  11        0.37       -1.79      2.50 o
   7   5  11       57.73       62.98      5.73 o
   8   5  11        9.77        3.44      5.16 o
 -14   6  11        8.10        7.20      4.91 o
 -13   6  11       10.68       10.72      5.08 o
 -12   6  11        3.60        3.03      4.42 o
 -11   6  11       80.16       77.28      8.10 o
 -10   6  11        0.83        2.13      4.26 o
  -9   6  11      212.30      205.79      8.94 o
  -8   6  11        1.52       -3.18      3.18 o
  -7   6  11       59.02       59.76      9.17 o
  -6   6  11       58.09       53.05      5.07 o
  -5   6  11        7.87        5.68      3.35 o
  -4   6  11       37.33       40.00      4.60 o
  -3   6  11        8.61        7.51      3.19 o
  -2   6  11        8.49        6.46      3.21 o
  -1   6  11       73.31       65.04      5.31 o
   0   6  11        2.27        3.33      3.17 o
   1   6  11        2.37       -0.57      2.99 o
   2   6  11        8.36       -1.17      2.92 o
   3   6  11        0.17       -0.58      2.28 o
   4   6  11       76.91       78.58      7.48 o
   5   6  11        4.32        6.77      2.76 o
   6   6  11        4.78       -1.76      2.59 o
 -12   7  11       10.13       11.38      5.32 o
 -11   7  11        1.97        4.34      4.75 o
 -10   7  11        2.02        2.98      2.89 o
  -9   7  11       25.73       19.71      4.52 o
  -8   7  11       61.00       58.10      5.79 o
  -7   7  11      289.25      302.66     11.08 o
  -6   7  11       23.09       24.94      4.53 o
  -5   7  11       35.24       33.98      4.91 o
  -4   7  11       22.10       14.97      3.89 o
  -3   7  11        0.92       -2.90      2.90 o
  -2   7  11        6.76        4.27      5.32 o
  -1   7  11       15.29       12.89      3.74 o
   0   7  11        3.41        3.87      4.95 o
   1   7  11        5.75        4.85      3.48 o
   2   7  11        1.45       -0.33      3.26 o
   3   7  11        3.76        5.91      3.65 o
   4   7  11        1.10       -1.11      2.39 o
  -7   8  11       27.29       30.16      4.95 o
  -6   8  11       21.39       16.83      4.34 o
  -5   8  11        8.65        1.39      3.57 o
  -4   8  11        0.27       -3.29      3.29 o
  -3   8  11       44.70       47.49      5.42 o
  -2   8  11        1.10       -0.04      3.45 o
  -1   8  11       25.23       25.79      4.57 o
 -18   0  12        0.27       -3.44      4.18 o
 -16   0  12      210.15      256.73     14.24 o
 -14   0  12        0.94        1.64      3.93 o
 -12   0  12      497.57      449.69     18.01 o
 -10   0  12      341.47      356.51      9.06 o
  -8   0  12        0.37       -0.67      1.56 o
  -6   0  12     1449.03     1327.96     26.45 o
  -4   0  12        8.31       10.64      3.77 o
  -2   0  12     1742.06     1796.79     50.59 o
   0   0  12     1053.18     1071.13     33.07 o
   2   0  12      364.38      376.72     11.40 o
   4   0  12      755.07      726.89     18.15 o
   6   0  12       25.60       40.75      5.73 o
   8   0  12        0.04       -0.93      2.98 o
  10   0  12       48.75       48.49      5.93 o
 -19   1  12        0.73       -1.74      3.44 o
 -18   1  12       34.18       42.92      5.27 o
 -17   1  12      159.55      202.51      7.77 o
 -16   1  12       24.33       31.11      4.43 o
 -15   1  12       20.82       25.28      5.40 o
 -14   1  12        9.86        7.45      3.04 o
 -13   1  12      179.90      195.53      8.16 o
 -12   1  12       47.19       37.41      5.65 o
 -11   1  12       64.12       60.25      4.66 o
 -10   1  12      560.97      505.18     10.61 o
  -9   1  12      520.71      488.55     10.04 o
  -8   1  12       25.98       15.81      2.07 o
  -7   1  12      142.51      132.91      4.41 o
  -6   1  12       64.28       65.77      3.31 o
  -5   1  12        1.51       -2.05      2.43 o
  -4   1  12      585.80      554.02     13.93 o
  -3   1  12      326.74      335.41      6.49 o
  -2   1  12      730.05      732.27     12.00 o
  -1   1  12     1607.60     1618.94     26.70 o
   0   1  12       74.18       75.66      8.35 o
   1   1  12       31.11       23.27      3.44 o
   2   1  12       68.55       50.09      3.18 o
   3   1  12      421.53      428.73      8.89 o
   4   1  12      101.62       93.60      5.99 o
   5   1  12      113.18      123.57      5.00 o
   6   1  12       22.72       20.83      3.24 o
   7   1  12       65.55       59.98      3.89 o
   8   1  12       18.98       25.22      3.12 o
   9   1  12        4.90        5.64      2.63 o
  10   1  12       45.68       46.92      4.12 o
  11   1  12       86.54      103.55      8.10 o
 -19   2  12       25.92       30.29      7.20 o
 -18   2  12       12.51       13.04      4.17 o
 -17   2  12       92.10      115.67      7.69 o
 -16   2  12      106.17      126.43      6.03 o
 -15   2  12        6.11        5.70      3.14 o
 -14   2  12       31.75       24.02      3.75 o
 -13   2  12        8.62        4.58      2.80 o
 -12   2  12      314.94      341.67     17.23 o
 -11   2  12       38.13       43.16      4.11 o
 -10   2  12        5.24        5.15      2.22 o
  -9   2  12       89.78       76.71      3.89 o
  -8   2  12       12.82        9.46      2.25 o
  -7   2  12      253.39      238.34      9.02 o
  -6   2  12       82.56       68.83      3.70 o
  -5   2  12        0.62       -1.78      1.81 o
  -4   2  12      253.19      248.09      5.12 o
  -3   2  12       16.12       23.67      2.26 o
  -2   2  12      498.59      488.36      8.55 o
  -1   2  12        4.75        1.35      1.98 o
   0   2  12      730.03      715.54     14.79 o
   1   2  12      207.27      206.44      5.50 o
   2   2  12       63.22       53.10      3.72 o
   3   2  12        0.48       -1.76      1.76 o
   4   2  12      303.86      303.81      7.45 o
   5   2  12       34.74       28.16      3.30 o
   6   2  12       91.70       88.71      4.49 o
   7   2  12       29.82       24.20      2.96 o
   8   2  12        7.86        5.68      2.47 o
   9   2  12        0.29        3.72      2.86 o
  10   2  12       32.79       25.94      4.17 o
 -18   3  12        3.33        3.52      5.24 o
 -17   3  12        1.88        7.86      4.99 o
 -16   3  12       37.16       30.19      4.47 o
 -15   3  12       33.50       34.79      6.39 o
 -14   3  12        0.10        1.31      4.09 o
 -13   3  12       39.81       43.71      4.28 o
 -12   3  12       22.65       23.37      3.41 o
 -11   3  12      226.99      254.79      8.89 o
 -10   3  12      280.04      300.30      7.85 o
  -9   3  12       75.14       70.02      3.93 o
  -8   3  12       55.72       55.19      3.51 o
  -7   3  12      193.27      179.81      5.69 o
  -6   3  12       27.55       24.67      2.69 o
  -5   3  12      367.29      364.41      7.43 o
  -4   3  12      789.46      794.04     12.82 o
  -3   3  12      102.92      103.41      4.71 o
  -2   3  12       11.32        2.74      2.73 o
  -1   3  12       48.98       42.54      3.25 o
   0   3  12       15.69        5.03      2.36 o
   1   3  12       12.26       10.53      2.19 o
   2   3  12       46.75       37.48      3.36 o
   3   3  12        0.20       -2.81      2.81 o
   4   3  12        7.61        3.95      2.16 o
   5   3  12      125.73      125.31      5.09 o
   6   3  12       56.25       62.36      4.67 o
   7   3  12       53.32       47.02      4.23 o
   8   3  12        0.99       -1.07      2.64 o
   9   3  12        9.72        9.95      4.11 o
 -17   4  12       18.30       12.85      5.73 o
 -16   4  12        4.30        7.86      4.91 o
 -15   4  12        2.01       -1.23      4.34 o
 -14   4  12        9.28        2.37      4.34 o
 -13   4  12        0.33       -3.60      3.60 o
 -12   4  12       61.16       49.86      6.63 o
 -11   4  12        3.96       -1.39      3.77 o
 -10   4  12        1.79        1.73      2.89 o
  -9   4  12      129.01      131.29      6.80 o
  -8   4  12       97.83       87.36      5.93 o
  -7   4  12        3.16        3.71      3.00 o
  -6   4  12       18.92       19.33      3.48 o
  -5   4  12      140.16      127.72      4.95 o
  -4   4  12        3.69        5.29      2.16 o
  -3   4  12       40.37       34.39      2.96 o
  -2   4  12       53.84       46.15      7.82 o
  -1   4  12       69.20       61.10      8.43 o
   0   4  12       25.24       21.90      3.73 o
   1   4  12       32.06       26.52      2.99 o
   2   4  12       11.25        6.31      2.42 o
   3   4  12       21.35       19.08      2.99 o
   4   4  12        1.95        0.38      2.36 o
   5   4  12        5.81        2.01      3.06 o
   6   4  12       53.44       55.22      5.50 o
   7   4  12       65.02       75.57     13.43 o
   8   4  12        5.67        4.26      3.72 o
   9   4  12        3.97        5.08      5.49 o
 -16   5  12        8.52       -1.80      4.91 o
 -15   5  12        0.95        2.87      4.67 o
 -14   5  12        1.59       -0.57      4.26 o
 -13   5  12        7.53        9.25      4.67 o
 -12   5  12        1.67        0.33      4.01 o
 -11   5  12       12.52       10.81      4.58 o
 -10   5  12       43.35       44.03      4.94 o
  -9   5  12       49.69       46.58      5.08 o
  -8   5  12      542.92      587.89     22.92 o
  -7   5  12       14.39       18.28      4.17 o
  -6   5  12      841.72      865.26     20.71 o
  -5   5  12       43.20       34.30      7.78 o
  -4   5  12       47.99       40.96      9.99 o
  -3   5  12      130.08      118.85     13.22 o
  -2   5  12        2.11       -2.58      2.89 o
  -1   5  12       27.46       26.39      4.02 o
   0   5  12        8.72        6.24      3.11 o
   1   5  12        6.59        0.61      7.70 o
   2   5  12       26.99       26.24      3.15 o
   3   5  12        3.69        4.99      2.49 o
   4   5  12        6.26        4.30      2.57 o
   5   5  12        5.26        6.11      2.82 o
   6   5  12       33.11       41.52      4.23 o
   7   5  12        0.63       -3.30      3.30 o
 -14   6  12        3.98        5.81      5.16 o
 -13   6  12        0.28       -1.39      4.34 o
 -12   6  12        0.13       -0.33      4.09 o
 -11   6  12       19.65        9.83      3.93 o
 -10   6  12        2.76        1.56      3.81 o
  -9   6  12      103.98      110.59      7.04 o
  -8   6  12        0.09       -2.06      3.26 o
  -7   6  12       38.18       37.03      4.77 o
  -6   6  12       16.33       18.03      4.09 o
  -5   6  12       95.43      100.38      6.74 o
  -4   6  12       14.81        9.21      3.64 o
  -3   6  12       31.29       31.63      4.46 o
  -2   6  12      110.70      114.02      6.73 o
  -1   6  12       12.07        8.37      3.60 o
   0   6  12        1.95        2.76      3.17 o
   1   6  12       10.67       13.26      3.62 o
   2   6  12        8.85        5.48      3.43 o
   3   6  12       22.45       19.99      3.13 o
   4   6  12       18.56       20.19      3.30 o
   5   6  12       21.89       28.33      3.78 o
 -11   7  12       10.28       11.84      4.21 o
 -10   7  12        3.78        7.43      3.91 o
  -9   7  12       15.85       15.41      4.35 o
  -8   7  12       39.51       38.70      5.13 o
  -7   7  12       90.85       85.21      6.55 o
  -6   7  12        3.63        7.64      3.81 o
  -5   7  12       70.56       78.15      6.35 o
  -4   7  12        8.48        6.19      3.73 o
  -3   7  12        0.54       -1.94      3.36 o
  -2   7  12      132.84      137.65      7.65 o
  -1   7  12       22.28       22.28      4.39 o
   0   7  12       13.89       16.91      4.10 o
   1   7  12       11.16       14.43      4.02 o
   2   7  12       29.25       33.11      4.82 o
 -19   0  13      259.71      324.02     17.93 o
 -17   0  13       29.34       33.81      6.63 o
 -15   0  13      396.44      461.15     19.73 o
 -13   0  13      221.55      247.81     13.18 o
 -11   0  13      106.12       94.84      6.67 o
  -9   0  13      300.85      322.11      9.82 o
  -7   0  13      290.51      292.87      9.05 o
  -5   0  13        3.32        1.64      3.52 o
  -3   0  13      576.58      579.53     20.79 o
  -1   0  13        0.19        0.98      3.77 o
   1   0  13      967.15      942.44     30.78 o
   3   0  13        9.34       10.93      3.15 o
   5   0  13        1.27       -0.51      2.76 o
   7   0  13        0.40        0.53      4.54 o
   9   0  13      159.36      197.42     10.22 o
 -19   1  13       13.49       17.85      6.39 o
 -18   1  13       19.56       21.58      4.46 o
 -17   1  13       18.45       16.46      3.27 o
 -16   1  13       18.84       17.59      3.85 o
 -15   1  13       12.84        9.82      3.40 o
 -14   1  13      259.45      281.75     10.22 o
 -13   1  13       53.74       41.14      4.31 o
 -12   1  13       71.83       68.56      3.92 o
 -11   1  13        1.37        1.62      1.84 o
 -10   1  13       28.22       30.30      2.86 o
  -9   1  13       21.55       19.48      2.40 o
  -8   1  13      857.08      849.22     16.15 o
  -7   1  13      684.88      671.93     12.78 o
  -6   1  13       43.78       43.11      5.63 o
  -5   1  13     2120.22     2086.20     33.40 o
  -4   1  13      416.37      429.24      8.06 o
  -3   1  13     1124.50     1140.90     17.07 o
  -2   1  13     2025.70     2026.51     32.85 o
  -1   1  13      393.85      384.24     11.69 o
   0   1  13      600.65      552.45     14.70 o
   1   1  13      794.50      783.04     15.39 o
   2   1  13        6.51        5.53      2.04 o
   3   1  13      241.18      220.78      6.35 o
   4   1  13       91.65       88.34      7.57 o
   5   1  13       23.65       18.88      2.71 o
   6   1  13        3.76        4.61      2.34 o
   7   1  13       17.90       16.65      2.82 o
   8   1  13       87.72       98.09      5.22 o
   9   1  13        0.57        0.16      2.66 o
 -18   2  13       11.65       16.95      6.30 o
 -17   2  13       21.31       24.85      7.12 o
 -16   2  13        8.15       13.06      3.65 o
 -15   2  13       93.14       94.39      6.47 o
 -14   2  13       50.64       48.04      8.06 o
 -13   2  13      206.42      213.01      8.56 o
 -12   2  13       49.61       46.04      4.46 o
 -11   2  13       44.82       35.37      3.99 o
 -10   2  13       42.50       33.31      3.02 o
  -9   2  13      219.28      221.71      6.36 o
  -8   2  13      108.49       96.19      4.31 o
  -7   2  13      139.37      143.45      5.13 o
  -6   2  13       13.97       20.71      3.24 o
  -5   2  13       38.78       40.13      3.17 o
  -4   2  13      187.05      177.66      6.16 o
  -3   2  13       59.09       65.69      3.85 o
  -2   2  13       67.93       59.51      3.68 o
  -1   2  13       25.69       20.79      2.74 o
   0   2  13       70.26       67.80      4.06 o
   1   2  13       39.88       39.07      3.48 o
   2   2  13      579.97      588.28     12.76 o
   3   2  13       32.01       37.01      3.60 o
   4   2  13       45.16       48.21      3.45 o
   5   2  13        2.49        1.61      2.11 o
   6   2  13      105.76      118.27      5.32 o
   7   2  13        9.25        9.95      2.63 o
   8   2  13        6.25       11.11      3.20 o
   9   2  13       40.29       37.57      4.58 o
 -18   3  13       26.80       37.41      7.53 o
 -17   3  13        3.40        3.44      5.08 o
 -16   3  13        6.63        6.88      5.08 o
 -15   3  13      123.20      140.15     11.30 o
 -14   3  13       65.91       77.12      8.60 o
 -13   3  13        3.59        1.72      4.01 o
 -12   3  13       47.38       37.09      6.22 o
 -11   3  13        7.22        2.44      2.42 o
 -10   3  13       66.48       67.65      4.05 o
  -9   3  13        0.12       -1.91      1.91 o
  -8   3  13       10.53        4.79      2.38 o
  -7   3  13      206.82      195.36      6.24 o
  -6   3  13     1294.94     1281.07     22.07 o
  -5   3  13        1.77        3.67      3.62 o
  -4   3  13      777.82      780.28     14.84 o
  -3   3  13      168.30      157.59      9.07 o
  -2   3  13      247.79      246.87      7.11 o
  -1   3  13      218.25      213.82      6.65 o
   0   3  13      506.15      466.12     10.56 o
   1   3  13      515.17      537.03     10.19 o
   2   3  13      441.48      426.81      8.93 o
   3   3  13       51.49       53.41      4.12 o
   4   3  13        9.98        8.11      3.41 o
   5   3  13      233.76      291.85      8.96 o
   6   3  13       20.05       19.27      3.29 o
   7   3  13        1.30        2.80      2.87 o
   8   3  13       16.24       11.06      4.27 o
 -17   4  13        0.55       -1.56      4.99 o
 -16   4  13        0.65        4.34      5.08 o
 -15   4  13        0.06        3.68      4.91 o
 -14   4  13       38.81       30.37      6.39 o
 -13   4  13        1.02        1.96      4.09 o
 -12   4  13       18.43       10.56      4.75 o
 -11   4  13       12.47       10.69      3.56 o
 -10   4  13      155.32      150.66      7.43 o
  -9   4  13       35.57       29.81      4.11 o
  -8   4  13        0.66        3.06      2.98 o
  -7   4  13      149.95      162.02      7.41 o
  -6   4  13       24.52       23.15      3.87 o
  -5   4  13      225.58      200.32      8.08 o
  -4   4  13       76.65       61.11      6.79 o
  -3   4  13      107.69      106.28      6.25 o
  -2   4  13       40.08       36.99      5.81 o
  -1   4  13       90.25       73.89      5.58 o
   0   4  13      130.78      131.69      6.97 o
   1   4  13        0.34       -1.49      2.80 o
   2   4  13      205.09      194.91      6.82 o
   3   4  13      123.06      135.62      6.10 o
   4   4  13        0.14        2.47      2.60 o
   5   4  13        2.37        2.45      3.40 o
   6   4  13       72.74       81.41      6.69 o
   7   4  13        0.92       -2.39      3.45 o
 -15   5  13        1.55       -4.26      4.26 o
 -14   5  13       26.78       26.69      6.14 o
 -13   5  13       47.51       44.13      6.96 o
 -12   5  13        7.87        4.54      3.54 o
 -11   5  13        5.08       12.76      3.83 o
 -10   5  13       55.93       53.60      5.20 o
  -9   5  13       56.04       50.50      5.69 o
  -8   5  13       37.44       29.61      4.48 o
  -7   5  13      161.50      162.74      7.72 o
  -6   5  13        0.20       -4.40      4.50 o
  -5   5  13        2.85       -4.01      4.01 o
  -4   5  13       17.05       11.93      6.26 o
  -3   5  13      149.90      141.89     13.88 o
  -2   5  13        0.40        2.89      3.30 o
  -1   5  13      482.57      506.31     14.44 o
   0   5  13       53.23       44.34      4.91 o
   1   5  13        2.29       -2.97      2.97 o
   2   5  13        0.86       -2.98      2.98 o
   3   5  13       45.62       37.90      3.87 o
   4   5  13       80.25       90.88      5.43 o
   5   5  13       24.60       25.56      3.84 o
   6   5  13        3.64       -0.45      3.64 o
 -13   6  13        0.15        0.97      3.62 o
 -12   6  13        1.84        1.26      3.57 o
 -11   6  13       32.59       31.89      4.95 o
 -10   6  13       62.10       63.57      6.05 o
  -9   6  13        7.54        4.69      3.62 o
  -8   6  13       11.68        6.25      3.70 o
  -7   6  13        7.41       12.01      3.79 o
  -6   6  13       52.80       50.25      5.94 o
  -5   6  13       24.50       19.31      4.38 o
  -4   6  13        0.11       -2.96      2.96 o
  -3   6  13       31.55       31.77      4.60 o
  -2   6  13        9.62        6.47      3.56 o
  -1   6  13       40.20       35.98      4.78 o
   0   6  13       49.81       52.97      5.36 o
   1   6  13       29.20       24.81      4.45 o
   2   6  13       30.44       25.16      4.42 o
   3   6  13        2.65        6.47      3.66 o
   4   6  13        4.58        1.32      2.88 o
  -9   7  13       14.49       14.10      4.30 o
  -8   7  13        2.56        4.22      3.86 o
  -7   7  13       21.97       25.27      4.62 o
  -6   7  13       24.57       34.84      5.01 o
  -5   7  13        2.20       -2.85      4.18 o
  -4   7  13       33.41       38.70      5.03 o
  -3   7  13        9.86       12.87      7.37 o
  -2   7  13        4.22        5.90      4.01 o
  -1   7  13        1.64        2.21      3.52 o
   0   7  13        5.75        7.41      3.76 o
 -18   0  14       56.22       53.21      8.27 o
 -16   0  14        0.03       -0.98      4.26 o
 -14   0  14        1.78       -1.31      4.09 o
 -12   0  14      155.59      133.28     10.07 o
 -10   0  14      125.70       89.07      8.10 o
  -8   0  14       60.36       57.94      3.32 o
  -6   0  14       30.60       31.60      5.24 o
  -4   0  14       33.34       29.55      5.49 o
  -2   0  14      300.21      289.80     13.92 o
   0   0  14      104.47       85.71      8.27 o
   2   0  14       36.26       35.82      4.34 o
   4   0  14      127.56      141.34      7.81 o
   6   0  14       49.29       52.35      5.61 o
   8   0  14       36.83       38.91      5.73 o
 -18   1  14       49.66       63.69      6.09 o
 -17   1  14        6.42       10.31      3.79 o
 -16   1  14        4.03        3.35      3.29 o
 -15   1  14        9.63       12.45      6.39 o
 -14   1  14      109.53       88.28      6.22 o
 -13   1  14       10.38        1.71      2.89 o
 -12   1  14       45.26       33.09      4.06 o
 -11   1  14      184.21      172.21      5.64 o
 -10   1  14      149.02      123.18      4.62 o
  -9   1  14        0.80        1.13      1.79 o
  -8   1  14      292.68      256.69      6.74 o
  -7   1  14      374.88      344.78      8.15 o
  -6   1  14      659.38      642.42     12.67 o
  -5   1  14      721.27      740.60     14.15 o
  -4   1  14      395.37      384.84     15.13 o
  -3   1  14      718.87      710.59     13.92 o
  -2   1  14        6.26       -2.03      3.03 o
  -1   1  14       33.45       28.73      3.94 o
   0   1  14      119.83      122.55      8.02 o
   1   1  14        4.01        2.87      2.89 o
   2   1  14       73.12       78.39      4.70 o
   3   1  14      222.11      246.46      6.91 o
   4   1  14       14.59       16.10      2.62 o
   5   1  14        1.85       -0.61      2.12 o
   6   1  14       15.42       17.29      2.91 o
   7   1  14       88.27      107.40      6.47 o
   8   1  14        8.48       10.75      3.05 o
 -18   2  14        0.36        3.60      5.24 o
 -17   2  14      134.81      155.22     12.53 o
 -16   2  14       29.45       37.25      7.04 o
 -15   2  14        2.02        1.86      2.98 o
 -14   2  14        1.84        1.15      2.91 o
 -13   2  14       77.93       80.88      4.54 o
 -12   2  14        1.86       -2.01      2.01 o
 -11   2  14      393.03      363.70      8.89 o
 -10   2  14       24.73       30.45      3.03 o
  -9   2  14      162.94      156.42      5.52 o
  -8   2  14      150.63      148.31      5.40 o
  -7   2  14      143.55      129.88      5.00 o
  -6   2  14        1.07       -0.55      1.98 o
  -5   2  14        0.17        0.00      2.39 o
  -4   2  14      505.11      512.33     10.97 o
  -3   2  14       77.63       72.12      4.23 o
  -2   2  14       10.27        7.76      3.47 o
  -1   2  14      159.71      157.39      6.03 o
   0   2  14       10.35       10.55      2.64 o
   1   2  14        4.70        4.71      3.01 o
   2   2  14        2.80        1.80      2.27 o
   3   2  14      147.20      159.80      6.58 o
   4   2  14        8.87       11.56      2.47 o
   5   2  14        3.62       -0.91      2.17 o
   6   2  14        1.61       -1.42      2.56 o
   7   2  14        0.41        5.70      3.05 o
   8   2  14      123.62      161.14      7.85 o
 -17   3  14        4.34        5.57      5.40 o
 -16   3  14        9.33        6.55      5.08 o
 -15   3  14       34.99       25.46      6.14 o
 -14   3  14        0.07       -3.93      3.93 o
 -13   3  14       33.94       27.94      4.18 o
 -12   3  14      214.14      224.80      8.78 o
 -11   3  14       37.39       30.58      4.08 o
 -10   3  14      106.46      105.76      5.08 o
  -9   3  14      603.73      600.10     12.48 o
  -8   3  14      154.61      143.41      5.51 o
  -7   3  14      183.59      174.37      5.98 o
  -6   3  14       57.69       58.57      3.80 o
  -5   3  14       10.79        7.90      4.35 o
  -4   3  14      293.67      289.42      7.79 o
  -3   3  14      524.97      518.90     11.29 o
  -2   3  14       68.45       66.85      4.19 o
  -1   3  14        0.01        0.42      2.29 o
   0   3  14      185.90      205.76      6.83 o
   1   3  14       64.38       68.95     10.36 o
   2   3  14      233.75      245.67      7.78 o
   3   3  14        0.02        2.18      3.12 o
   4   3  14        0.68       -1.43      2.95 o
   5   3  14        4.75        0.80      3.18 o
   6   3  14       58.19       55.74      4.75 o
   7   3  14       25.85       22.01      4.89 o
 -16   4  14       25.47       32.42      6.88 o
 -15   4  14       29.66       15.64      5.89 o
 -14   4  14       32.92       38.48      6.88 o
 -13   4  14      145.11      160.06      9.91 o
 -12   4  14        2.57        3.51      3.23 o
 -11   4  14      171.82      173.23      9.29 o
 -10   4  14      123.57      145.56     12.77 o
  -9   4  14       18.61       16.01      3.58 o
  -8   4  14        0.09        2.23      2.91 o
  -7   4  14      153.68      152.48      7.29 o
  -6   4  14       15.54       17.19      3.59 o
  -5   4  14       13.40        9.92      3.33 o
  -4   4  14        6.67       10.44      3.18 o
  -3   4  14       60.58       58.94      5.15 o
  -2   4  14       65.52       53.47      4.94 o
  -1   4  14      185.09      187.70      8.27 o
   0   4  14        5.10        2.21      3.18 o
   1   4  14        9.99       11.19      3.67 o
   2   4  14       11.15        9.85      3.63 o
   3   4  14      170.06      183.28      7.09 o
   4   4  14        1.39        3.31      4.42 o
   5   4  14      101.64      124.49      8.13 o
   6   4  14        0.38        3.96      3.79 o
 -14   5  14        5.24       11.08      4.22 o
 -13   5  14        8.28        7.20      3.81 o
 -12   5  14      145.56      155.50      8.25 o
 -11   5  14       24.82       28.79      5.49 o
 -10   5  14       32.52       22.92      5.65 o
  -9   5  14        0.22        3.00      5.20 o
  -8   5  14       78.06       65.37      9.29 o
  -7   5  14       26.60       23.83      4.18 o
  -6   5  14       42.79       36.20      9.62 o
  -5   5  14       83.37       77.99      6.79 o
  -4   5  14        0.13        1.74      3.09 o
  -3   5  14       80.14       85.42      6.16 o
  -2   5  14        0.03       -0.80      3.13 o
  -1   5  14      196.20      194.22      8.60 o
   0   5  14       49.11       50.69      5.29 o
   1   5  14      112.91       98.70      6.74 o
   2   5  14        2.62       -4.52      5.89 o
   3   5  14       53.00       52.99      7.05 o
   4   5  14      234.49      263.43      8.80 o
 -12   6  14        0.00       -3.56      3.56 o
 -11   6  14       17.26       20.04      4.43 o
 -10   6  14       26.78       21.63      4.58 o
  -9   6  14        1.36        6.09      3.76 o
  -8   6  14       11.00        8.88      3.80 o
  -7   6  14        7.81        7.69      3.68 o
  -6   6  14        1.37       -3.06      3.06 o
  -5   6  14        7.51        7.28      3.66 o
  -4   6  14       56.11       43.15      5.10 o
  -3   6  14        0.18       -1.17      3.18 o
  -2   6  14        3.44       -1.66      3.20 o
  -1   6  14       25.92       34.47      4.88 o
   0   6  14        5.31        4.21      3.68 o
   1   6  14       37.13       27.15      4.64 o
   2   6  14        0.14        0.71      3.78 o
  -7   7  14       11.37        2.86      3.93 o
  -6   7  14        4.60        4.97      3.80 o
  -5   7  14        0.58       -0.44      3.53 o
  -4   7  14       14.69        8.34      3.87 o
  -3   7  14        0.11        1.51      3.58 o
 -17   0  15       13.41       10.97      5.65 o
 -15   0  15      178.38      180.76     12.61 o
 -13   0  15       60.04       53.21      7.12 o
 -11   0  15      191.19      197.54     11.79 o
  -9   0  15      464.41      386.73     16.62 o
  -7   0  15      407.35      379.53     16.46 o
  -5   0  15      413.77      413.09     17.44 o
  -3   0  15        7.67       -1.06      4.01 o
  -1   0  15      166.65      157.92     10.97 o
   1   0  15      107.25      134.51     10.32 o
   3   0  15       79.01       71.20      5.93 o
   5   0  15        9.76        8.84      3.75 o
   7   0  15       84.71       82.95      7.20 o
 -18   1  15        1.31       -1.56      5.16 o
 -17   1  15        0.03        0.31      3.39 o
 -16   1  15      197.63      237.79     10.27 o
 -15   1  15        1.90        7.94      3.47 o
 -14   1  15       27.77       35.25      4.57 o
 -13   1  15       33.76       27.60      4.10 o
 -12   1  15        7.64        3.65      2.96 o
 -11   1  15       29.28       30.52      3.96 o
 -10   1  15      107.45      119.21      6.65 o
  -9   1  15       58.48       52.73      3.36 o
  -8   1  15        1.26        0.59      1.81 o
  -7   1  15       44.20       33.12      3.17 o
  -6   1  15      613.81      575.64     11.78 o
  -5   1  15       45.54       47.39      3.49 o
  -4   1  15        1.59       -3.24      3.24 o
  -3   1  15        5.07        1.36      2.95 o
  -2   1  15      199.39      193.94      8.30 o
  -1   1  15        0.10       -2.45      2.63 o
   0   1  15      118.00      126.22      7.03 o
   1   1  15        1.06       -2.71      2.71 o
   2   1  15      141.42      165.49      8.19 o
   3   1  15        0.00        1.84      2.54 o
   4   1  15       29.28       31.38      3.29 o
   5   1  15       30.84       29.72      3.37 o
   6   1  15       17.94       20.27      3.27 o
   7   1  15       80.00      100.46      5.61 o
 -17   2  15        7.85        9.41      5.73 o
 -16   2  15       48.97       51.41      7.94 o
 -15   2  15       85.08      113.38     10.48 o
 -14   2  15       18.26       19.50      3.84 o
 -13   2  15        0.53       -2.72      2.72 o
 -12   2  15       18.22       23.63      2.89 o
 -11   2  15        5.67        6.22      2.33 o
 -10   2  15      128.24      109.46      8.99 o
  -9   2  15      120.68      105.72      5.95 o
  -8   2  15       38.26       30.01      2.94 o
  -7   2  15        1.05       -1.38      1.97 o
  -6   2  15       10.56        6.61      2.98 o
  -5   2  15      216.98      217.48      6.57 o
  -4   2  15        5.01        3.40      2.24 o
  -3   2  15       94.62       95.49      7.07 o
  -2   2  15        0.01        3.21      2.26 o
  -1   2  15       99.49       93.32      6.10 o
   0   2  15        0.07       -1.54      3.27 o
   1   2  15      228.26      231.40      9.37 o
   2   2  15       22.24       23.62      4.46 o
   3   2  15       33.10       42.37      4.00 o
   4   2  15        4.14       11.95      3.73 o
   5   2  15       10.05        8.73      6.06 o
   6   2  15       17.93       22.41      3.90 o
   7   2  15       54.39       58.38      5.35 o
 -16   3  15       16.09       18.01      6.14 o
 -15   3  15        0.03       -0.74      4.50 o
 -14   3  15       31.51       19.16      5.89 o
 -13   3  15        5.79        2.26      3.97 o
 -12   3  15        9.64        6.80      4.30 o
 -11   3  15        0.18       -2.75      2.75 o
 -10   3  15       10.97        9.30      3.20 o
  -9   3  15       18.06       16.01      3.48 o
  -8   3  15        0.48       -2.55      2.55 o
  -7   3  15       31.55       36.68      4.13 o
  -6   3  15        4.09        0.58      2.16 o
  -5   3  15      186.50      174.80      6.16 o
  -4   3  15      199.35      216.42      6.81 o
  -3   3  15       43.04       43.32      4.50 o
  -2   3  15      112.57      102.18     12.89 o
  -1   3  15      171.80      162.24      7.68 o
   0   3  15       24.70       27.96      4.28 o
   1   3  15       94.44       97.07     16.09 o
   2   3  15       49.32       45.68      7.20 o
   3   3  15        0.28       -2.70      2.95 o
   4   3  15       19.53       23.81      4.40 o
   5   3  15        1.74       -1.94      3.43 o
   6   3  15      122.95      165.78     15.51 o
 -15   4  15        2.09        3.44      4.75 o
 -14   4  15       17.31       12.61      3.90 o
 -13   4  15        1.10       -1.43      3.29 o
 -12   4  15        0.01       -2.96      2.96 o
 -11   4  15        8.31        9.01      3.53 o
 -10   4  15       72.29       63.97      5.50 o
  -9   4  15       32.67       25.20      7.20 o
  -8   4  15       16.51       14.85      3.70 o
  -7   4  15        6.64        4.60      3.15 o
  -6   4  15        0.01       -2.61      2.61 o
  -5   4  15       32.85       35.82      4.37 o
  -4   4  15        0.12        1.31      4.09 o
  -3   4  15       16.66       11.93      3.53 o
  -2   4  15       39.24       37.76      5.53 o
  -1   4  15        2.62       -0.65      4.05 o
   0   4  15        4.76        1.56      3.12 o
   1   4  15        0.79       -3.17      3.17 o
   2   4  15       48.30       61.97      5.90 o
   3   4  15       66.11       58.08      5.73 o
   4   4  15        8.98       12.56      4.09 o
   5   4  15        3.01       15.31      4.40 o
 -13   5  15       11.54        9.06      3.93 o
 -12   5  15        0.03       -1.24      4.42 o
 -11   5  15        2.78        3.51      3.44 o
 -10   5  15        0.61        0.40      3.34 o
  -9   5  15       76.24       80.43      6.22 o
  -8   5  15        2.99       -3.03      3.03 o
  -7   5  15       33.55       36.47      4.67 o
  -6   5  15        7.00        5.07      3.37 o
  -5   5  15       19.97       18.00      3.80 o
  -4   5  15       16.92       13.50      3.79 o
  -3   5  15       59.45       47.87      5.14 o
  -2   5  15       15.65       15.92      3.92 o
  -1   5  15      121.59      126.98      7.50 o
   0   5  15       46.62       38.95      5.17 o
   1   5  15       10.12       15.61      4.63 o
   2   5  15        4.06        2.02      3.73 o
   3   5  15       35.59       39.08      5.47 o
 -10   6  15        9.44        6.56      3.91 o
  -9   6  15        7.46        7.57      4.01 o
  -8   6  15      105.36      118.03     18.09 o
  -7   6  15        3.31        4.92      3.76 o
  -6   6  15        0.38       -0.18      3.46 o
  -5   6  15       11.38       10.15      3.86 o
  -4   6  15        6.59        7.37      3.79 o
  -3   6  15       23.04       18.90      6.22 o
  -2   6  15       17.75       24.25      5.44 o
  -1   6  15        1.74        1.46      3.52 o
   0   6  15        0.04        1.32      3.57 o
 -16   0  16       98.58      161.03     12.53 o
 -14   0  16      230.67      279.00     15.23 o
 -12   0  16      140.61      138.11     10.48 o
 -10   0  16       29.60       25.38      5.57 o
  -8   0  16      119.78       93.41      8.68 o
  -6   0  16       80.40       78.02      7.86 o
  -4   0  16        0.15       -1.06      3.68 o
  -2   0  16      180.29      211.05     12.61 o
   0   0  16       84.43      103.89      9.74 o
   2   0  16       32.44       29.55      6.47 o
   4   0  16      100.89      117.65      8.01 o
   6   0  16      165.25      239.55     11.52 o
 -17   1  16       34.96       49.45      8.35 o
 -16   1  16        0.52        2.63      3.44 o
 -15   1  16        8.33        7.04      3.81 o
 -14   1  16       26.72       24.32      4.22 o
 -13   1  16      105.83      137.84      7.61 o
 -12   1  16        0.03       -2.69      2.69 o
 -11   1  16      117.72      126.53      7.03 o
 -10   1  16       12.69       15.85      3.47 o
  -9   1  16        0.28       -0.33      2.66 o
  -8   1  16       56.52       53.38      3.44 o
  -7   1  16       53.67       52.72      3.46 o
  -6   1  16       56.75       58.35      3.79 o
  -5   1  16        0.64        2.56      2.89 o
  -4   1  16       42.53       32.71      4.23 o
  -3   1  16       15.65       14.84      3.47 o
  -2   1  16       11.04       14.81      3.44 o
  -1   1  16       10.87       18.34      3.79 o
   0   1  16       34.54       25.42      4.16 o
   1   1  16       15.30       16.24      3.80 o
   2   1  16        0.18        5.14      3.44 o
   3   1  16       73.19       73.29      7.45 o
   4   1  16        1.21       -2.02      2.73 o
   5   1  16       94.83      118.19      5.84 o
   6   1  16        5.55        6.90      3.42 o
 -16   2  16        0.94       -0.33      4.99 o
 -15   2  16       18.14       15.64      5.81 o
 -14   2  16       27.98       20.30      5.89 o
 -13   2  16       46.19       53.46      7.61 o
 -12   2  16      117.10      137.71     19.24 o
 -11   2  16        0.41       -2.63      2.63 o
 -10   2  16       17.02       15.57      2.63 o
  -9   2  16       17.99       20.98      2.78 o
  -8   2  16       62.22       58.94      3.82 o
  -7   2  16       44.73       38.70      3.30 o
  -6   2  16       21.39       29.41      3.04 o
  -5   2  16       57.61       60.34      3.96 o
  -4   2  16        6.15        7.30      2.45 o
  -3   2  16       72.16       63.31      4.16 o
  -2   2  16       19.02       16.93      3.62 o
  -1   2  16        1.08       -1.31      2.89 o
   0   2  16       22.41       18.62      3.82 o
   1   2  16       14.78       13.23      3.88 o
   2   2  16       11.50       18.17      5.73 o
   3   2  16        3.65        8.43      5.65 o
   4   2  16      123.08      145.11     13.55 o
   5   2  16       34.13       49.05      5.99 o
 -16   3  16        1.64        1.06      5.32 o
 -15   3  16        6.89        4.58      5.08 o
 -14   3  16        0.68       -0.65      4.58 o
 -13   3  16       46.97       47.89      7.45 o
 -12   3  16        0.51        3.27      4.50 o
 -11   3  16       31.61       39.67      4.48 o
 -10   3  16       24.72       17.82      3.62 o
  -9   3  16        6.11        6.16      3.04 o
  -8   3  16        0.06       -0.36      2.69 o
  -7   3  16       55.31       55.75      7.29 o
  -6   3  16        3.58        0.17      2.69 o
  -5   3  16        0.48        0.49      2.89 o
  -4   3  16      250.05      251.34      9.29 o
  -3   3  16       21.17       22.52      4.67 o
  -2   3  16       26.95       30.54      4.22 o
  -1   3  16        3.19        5.73      3.27 o
   0   3  16       27.27       25.64      4.22 o
   1   3  16        3.19       -4.26      4.26 o
   2   3  16       18.04        8.19      5.40 o
   3   3  16       12.54        5.73      5.32 o
   4   3  16        0.27        3.17      4.09 o
 -14   4  16        5.87        0.08      4.83 o
 -13   4  16        0.35       -1.69      3.30 o
 -12   4  16       14.88       14.36      3.96 o
 -11   4  16        2.54       -1.17      3.04 o
 -10   4  16       58.38       54.16      5.18 o
  -9   4  16        5.68        8.20      3.53 o
  -8   4  16        5.02        0.43      3.04 o
  -7   4  16        7.37        4.01      3.21 o
  -6   4  16      112.33      108.82      9.09 o
  -5   4  16       38.70       35.33      4.63 o
  -4   4  16        6.38        9.89      3.72 o
  -3   4  16       35.29       37.32      4.72 o
  -2   4  16       52.18       52.44      5.26 o
  -1   4  16        6.08        0.84      3.21 o
   0   4  16       15.19       11.75      3.94 o
   1   4  16       38.19       37.62      4.94 o
   2   4  16        0.04       -4.58      4.58 o
   3   4  16        3.84        3.27      5.40 o
 -12   5  16        0.22       -1.21      3.47 o
 -11   5  16       14.78       18.18      4.29 o
 -10   5  16       28.21       30.25      5.77 o
  -9   5  16        0.41        0.81      3.28 o
  -8   5  16       14.84       17.84      4.05 o
  -7   5  16        0.62        0.48      5.12 o
  -6   5  16       13.04       12.60      3.84 o
  -5   5  16       64.03       52.78      7.41 o
  -4   5  16       55.56       60.31      5.67 o
  -3   5  16       25.63       26.66      4.53 o
  -2   5  16      107.95      114.57      7.44 o
  -1   5  16        2.98        6.84      3.92 o
   0   5  16       58.18       58.78     10.48 o
   1   5  16        0.78       -2.79      3.55 o
  -7   6  16        5.43        4.70      3.77 o
  -6   6  16        7.79        4.26      4.67 o
  -5   6  16        3.86        4.82      3.78 o
  -4   6  16        0.00       -0.41      3.43 o
 -15   0  17       31.15       33.07      6.88 o
 -13   0  17        0.09       -4.09      4.42 o
 -11   0  17       23.78       33.89      6.39 o
  -9   0  17      163.23      164.88     11.30 o
  -7   0  17       32.16       43.14      6.71 o
  -5   0  17       55.07       47.48      6.96 o
  -3   0  17       59.04       48.46      7.20 o
  -1   0  17       56.52       64.18      8.27 o
   1   0  17        3.25       -4.26      4.26 o
   3   0  17       76.38       79.57      9.74 o
 -16   1  17       25.14       32.83      7.20 o
 -15   1  17        1.20        0.67      3.33 o
 -14   1  17       31.91       31.60      8.39 o
 -13   1  17        2.74        5.32      3.39 o
 -12   1  17       27.09       24.11      4.17 o
 -11   1  17        0.63       -2.80      2.80 o
 -10   1  17       60.13       60.95      5.38 o
  -9   1  17       11.17       10.70      3.44 o
  -8   1  17      178.50      193.94     17.93 o
  -7   1  17        2.54        2.81      3.10 o
  -6   1  17       61.34       55.89      5.23 o
  -5   1  17        7.73       10.73      4.95 o
  -4   1  17        5.88        1.67      3.18 o
  -3   1  17        8.44        4.65      3.27 o
  -2   1  17       39.72       34.78      4.74 o
  -1   1  17        0.23       -2.92      2.92 o
   0   1  17       16.06       18.42      7.74 o
   1   1  17        7.10        2.70      3.61 o
   2   1  17       25.99       23.26      4.76 o
   3   1  17        3.38        5.28      3.99 o
   4   1  17       12.18        7.94      6.30 o
 -16   2  17        2.46        3.93      5.49 o
 -15   2  17       29.96       37.99      7.45 o
 -14   2  17       11.98       10.72      5.49 o
 -13   2  17       25.27       20.14      5.89 o
 -12   2  17       55.85       50.59      7.53 o
 -11   2  17        4.22        0.41      4.42 o
 -10   2  17        2.57        3.05      3.09 o
  -9   2  17       42.94       39.56      4.60 o
  -8   2  17        0.87       -2.07      2.83 o
  -7   2  17      148.66      164.01      6.00 o
  -6   2  17       80.44       72.42      4.46 o
  -5   2  17        0.09       -2.13      2.13 o
  -4   2  17        1.75       -0.74      2.28 o
  -3   2  17      103.97      123.62      7.38 o
  -2   2  17        4.86        2.81      3.24 o
  -1   2  17        0.89       -4.09      4.09 o
   0   2  17       21.98       22.84      6.22 o
   1   2  17        7.85        0.33      4.99 o
   2   2  17        9.71       15.06      6.30 o
   3   2  17       47.57       53.54      8.68 o
 -15   3  17       41.49       41.59      7.78 o
 -14   3  17       25.11       31.19      7.12 o
 -13   3  17       20.77       21.86      6.22 o
 -12   3  17        0.45        3.52      4.75 o
 -11   3  17        4.91        9.41      5.08 o
 -10   3  17        5.13        0.33      4.34 o
  -9   3  17        0.02       -0.16      2.79 o
  -8   3  17       63.86       71.18      5.45 o
  -7   3  17       13.70       10.63      3.27 o
  -6   3  17       19.10       22.13      3.74 o
  -5   3  17       20.54       22.89      3.96 o
  -4   3  17        1.15        1.02      3.04 o
  -3   3  17        0.08        2.04      3.06 o
  -2   3  17        5.35       12.44      3.74 o
  -1   3  17      126.70      161.05      8.18 o
   0   3  17       16.35       14.90      5.98 o
   1   3  17       16.54       23.17      6.55 o
   2   3  17        7.88       11.05      6.30 o
 -13   4  17       20.32       25.79      6.63 o
 -12   4  17       21.62       32.75      6.79 o
 -11   4  17        0.04        2.89      3.44 o
 -10   4  17       48.16       47.90      5.18 o
  -9   4  17       18.50       17.72      3.96 o
  -8   4  17        7.64       10.90      3.50 o
  -7   4  17       40.72       40.34      5.16 o
  -6   4  17       50.33       57.10      5.34 o
  -5   4  17        6.28        2.27      3.27 o
  -4   4  17        1.04        0.82      3.21 o
  -3   4  17        2.39        4.30      3.42 o
  -2   4  17        2.86        3.85      3.47 o
  -1   4  17       18.07       20.66      4.36 o
   0   4  17       91.82      128.80      7.83 o
   1   4  17        4.09        9.01      5.57 o
 -10   5  17        5.08        0.87      6.51 o
  -9   5  17        9.75       12.08      5.24 o
  -8   5  17        2.12        3.65      3.44 o
  -7   5  17       12.47       13.68      3.99 o
  -6   5  17        9.65       11.46      3.94 o
  -5   5  17       50.40       49.31      7.00 o
  -4   5  17        0.00        1.66      3.50 o
  -3   5  17        4.26        6.76      3.94 o
  -2   5  17        1.00        1.07      3.61 o
 -14   0  18       67.62       64.59      8.68 o
 -12   0  18       33.32       33.24      6.79 o
 -10   0  18        1.90       -4.01      4.01 o
  -8   0  18      149.61      192.14     12.69 o
  -6   0  18       95.49       88.99      9.41 o
  -4   0  18      265.15      321.73     16.78 o
  -2   0  18        6.06        3.27      5.24 o
   0   0  18        4.37        8.43      5.73 o
   2   0  18       62.58       74.91      9.99 o
 -15   1  18        3.40       -0.25      5.08 o
 -14   1  18        2.35       -3.27      4.91 o
 -13   1  18        0.04       -3.04      3.04 o
 -12   1  18        1.30        0.05      3.19 o
 -11   1  18       34.69       26.65      4.43 o
 -10   1  18        6.07        4.02      3.24 o
  -9   1  18        6.47        7.11      3.39 o
  -8   1  18        0.46        0.79      3.14 o
  -7   1  18        0.13        2.84      3.30 o
  -6   1  18       48.58       51.72      5.32 o
  -5   1  18       79.47       83.83      6.92 o
  -4   1  18       11.02       15.73      4.08 o
  -3   1  18      103.96      125.78      7.92 o
  -2   1  18       29.06       32.05      5.06 o
  -1   1  18       29.88       29.75      5.05 o
   0   1  18        9.44        8.75      4.27 o
   1   1  18       39.54       49.20      5.98 o
   2   1  18       30.47       32.17      8.10 o
 -14   2  18        0.75       -4.50      4.50 o
 -13   2  18        1.25        3.52      4.91 o
 -12   2  18       18.78       19.89      5.98 o
 -11   2  18       29.70       35.69      7.04 o
 -10   2  18      116.21      134.01     10.97 o
  -9   2  18       35.89       43.14      7.20 o
  -8   2  18        0.81       -3.68      4.18 o
  -7   2  18        1.40       -2.37      4.18 o
  -6   2  18        1.13        0.57      4.67 o
  -5   2  18        3.38        3.25      3.08 o
  -4   2  18      107.02      125.91     10.97 o
  -3   2  18        5.32        9.91      5.49 o
  -2   2  18       54.07       62.38      8.60 o
  -1   2  18       64.12       81.21      9.74 o
   0   2  18        2.29       -2.29      5.32 o
   1   2  18       38.60       48.46      8.51 o
   2   2  18       87.33      126.07     12.53 o
 -13   3  18        3.46        1.47      5.16 o
 -12   3  18       57.22       79.82      9.41 o
 -11   3  18        0.36       -0.16      4.67 o
 -10   3  18       53.91       60.74      8.43 o
  -9   3  18       33.95       37.82      7.04 o
  -8   3  18      124.58      167.91     12.36 o
  -7   3  18        7.14        5.80      5.40 o
  -6   3  18        0.21        1.18      3.15 o
  -5   3  18       56.11       61.71      9.05 o
  -4   3  18        0.08       -2.46      3.07 o
  -3   3  18       55.13       56.36      9.78 o
  -2   3  18       18.93       21.37      6.47 o
  -1   3  18        6.95        4.18      5.32 o
   0   3  18        0.05        6.88      5.89 o
 -11   4  18        0.59        0.49      4.99 o
 -10   4  18        2.57        0.98      4.75 o
  -9   4  18        5.01        3.11      4.91 o
  -8   4  18       11.41       19.51      7.08 o
  -7   4  18       41.87       60.55      5.72 o
  -6   4  18       25.52       32.89      4.99 o
  -5   4  18        0.68       -3.02      3.18 o
  -4   4  18        0.20       -3.15      3.36 o
  -3   4  18        8.24       13.30      4.08 o
  -2   4  18       25.61       25.80      4.83 o
 -13   0  19       30.58       44.29      7.70 o
 -11   0  19      216.93      287.92     16.21 o
  -9   0  19        2.90       -1.64      4.42 o
  -7   0  19        2.66       12.77      5.57 o
  -5   0  19      187.71      272.94     15.88 o
  -3   0  19       43.86       52.39      8.43 o
  -1   0  19       19.39       16.05      6.63 o
 -13   1  19        4.90        4.67      5.16 o
 -12   1  19        5.26        2.62      4.99 o
 -11   1  19        3.22        7.17      3.70 o
 -10   1  19       26.52       36.95      4.94 o
  -9   1  19       56.77       61.14      5.84 o
  -8   1  19       41.43       47.46      5.39 o
  -7   1  19       66.54       88.22      6.80 o
  -6   1  19      150.91      200.73      9.70 o
  -5   1  19       59.92       65.70      7.41 o
  -4   1  19       12.04       10.41      4.28 o
  -3   1  19       26.83       25.93      4.89 o
  -2   1  19       20.79       29.52      5.21 o
  -1   1  19        1.08       -3.19      5.49 o
   0   1  19      218.89      290.05     17.52 o
 -12   2  19       26.36       32.09      6.96 o
 -11   2  19        6.30       10.72      5.40 o
 -10   2  19        4.33        3.27      4.99 o
  -9   2  19       53.38       65.08      8.60 o
  -8   2  19       36.75       37.17      7.37 o
  -7   2  19       88.75      106.34     10.64 o
  -6   2  19        1.21       -3.60      4.67 o
  -5   2  19        3.19       -4.58      4.58 o
  -4   2  19        6.87        5.89      5.49 o
  -3   2  19        0.85        5.89      5.49 o
  -2   2  19       56.67       67.13      9.17 o
  -1   2  19       34.52       51.74      8.76 o
 -11   3  19        6.86        2.37      5.32 o
 -10   3  19       43.64       39.54      7.53 o
  -9   3  19       64.17       56.32      8.51 o
  -8   3  19       14.27        7.12      5.57 o
  -7   3  19        3.98        3.52      5.24 o
  -6   3  19        0.17       -0.25      5.08 o
  -5   3  19       21.93       14.90      6.22 o
  -4   3  19       21.95       19.93      5.36 o
  -3   3  19        1.84        5.65      5.57 o
 -10   0  20        6.35       10.40      5.98 o
  -8   0  20       11.81       10.81      5.98 o
  -6   0  20        1.13       -4.75      4.75 o
  -4   0  20        0.61       -4.91      5.08 o
 -11   1  20       41.36       35.20      7.78 o
 -10   1  20       26.03       35.53      7.37 o
  -9   1  20        0.02       -0.65      4.99 o
  -8   1  20       10.92        8.43      5.89 o
  -7   1  20      119.28      135.32     11.87 o
  -6   1  20        0.29       -4.83      4.83 o
  -5   1  20        1.78        1.39      5.49 o
  -4   1  20        4.50        1.96      5.49 o
  -3   1  20       18.64       26.28      7.37 o
  -9   2  20       38.51       54.77      8.51 o
  -8   2  20       16.48       26.52      7.04 o
  -7   2  20        0.06       -2.70      5.16 o
  -6   2  20       24.69       23.33      6.88 o
  -5   2  20       28.66       28.33      7.37 o
 
